# Supplementary material for: SeSaMe PS Function: Functional Analysis of the Whole Metagenome Sequencing Data of the Arbuscular Mycorrhizal Fungi
Source: Genomics Proteomics Bioinformatics. 2020 Dec 18;18(5):613–23. doi: 10.1016/j.gpb.2018.07.011 (PMC8377382; doi:10.1016/j.gpb.2018.07.011)
Supplement: Supplementary Table S2 [file mmc2.xls]

## Sheet: Sheet1
Table S2 Correlations of a pair of genera based on trimer usage bias
Note: 0* indicates a number less than 0.001 but greater than 0. NaN stands for Not A Number. NaNs were excluded from calculation.
FS 1
		Firmicutes					Cyanobacteria						Proteobacteria																														Actinobacterida
		Bacillus	Clostridium	Desulfotomaculum	Leuconostoc		Anabaena	Cyanobacterium	Nostoc	Oscillatoria	Pseudanabaena		Acidithiobacillus	Acidobacterium	Agrobacterium	Azorhizobium	Azotobacter	Bdellovibrio	Beijerinckia	Bradyrhizobium	Caulobacter	Desulfovibrio	Erwinia	Geobacter	Klebsiella	Mesorhizobium	Methylococcus	Myxococcus	Nitrobacter	Nitrosococcus	Nitrosomonas	Nitrosospira	Pseudomonas	Rhizobium	Rhodobacter	Rickettsia	Shewanella	Sinorhizobium	Sphingomonas	Variovorax	Xanthomonas		Frankia	Kocuria	Microbacterium	Micrococcus	Nocardia	Pseudonocardia	Streptomyces
Firmicutes	Bacillus	1	0.939	0.954	0.942		0.95	0.932	0.942	0.928	0.705		0.404	0.052	0.357	-0.151	-0.043	0.938	0.757	-0.149	-0.178	0.854	0.701	0.246	0.532	0.016	0.109	-0.176	-0.023	0.976	0.908	0.848	-0.129	0.168	-0.175	0.832	0.794	-0.123	-0.012	-0.155	-0.117		-0.195	-0.122	-0.183	-0.133	-0.202	-0.184	-0.189
	Clostridium	0.939	1	0.841	0.902		0.931	0.912	0.886	0.856	0.655		0.352	0.022	0.25	-0.174	-0.074	0.779	0.712	-0.174	-0.202	0.75	0.569	0.144	0.309	-0.037	0.052	-0.199	-0.06	0.887	0.87	0.813	-0.167	0.108	-0.198	0.888	0.645	-0.177	-0.044	-0.187	-0.152		-0.22	-0.144	-0.203	-0.198	-0.224	-0.204	-0.211
	Desulfotomaculum	0.954	0.841	1	0.883		0.879	0.86	0.913	0.891	0.713		0.398	0.094	0.389	-0.089	-0.005	0.969	0.719	-0.092	-0.116	0.852	0.795	0.328	0.674	0.06	0.128	-0.117	0.021	0.958	0.861	0.781	-0.057	0.217	-0.112	0.766	0.866	-0.061	0.024	-0.093	-0.074		-0.132	-0.06	-0.119	-0.032	-0.141	-0.123	-0.128
	Leuconostoc	0.942	0.902	0.883	1		0.955	0.962	0.935	0.863	0.708		0.325	0.002	0.258	-0.188	-0.101	0.839	0.733	-0.187	-0.214	0.76	0.631	0.156	0.42	-0.052	0.028	-0.21	-0.077	0.942	0.855	0.757	-0.179	0.098	-0.211	0.857	0.726	-0.186	-0.062	-0.197	-0.17		-0.231	-0.159	-0.215	-0.177	-0.237	-0.217	-0.224
Cyanobacteria	Anabaena	0.95	0.931	0.879	0.955		1	0.992	0.976	0.952	0.823		0.407	0.016	0.287	-0.196	-0.098	0.852	0.714	-0.201	-0.23	0.777	0.677	0.146	0.445	-0.042	0.049	-0.227	-0.082	0.936	0.924	0.778	-0.176	0.104	-0.228	0.864	0.803	-0.175	-0.065	-0.211	-0.18		-0.249	-0.17	-0.232	-0.237	-0.253	-0.235	-0.241
	Cyanobacterium	0.932	0.912	0.86	0.962		0.992	1	0.975	0.933	0.82		0.363	-0.022	0.241	-0.219	-0.135	0.832	0.679	-0.224	-0.252	0.737	0.647	0.11	0.434	-0.076	0.003	-0.25	-0.113	0.926	0.887	0.735	-0.211	0.065	-0.251	0.885	0.799	-0.208	-0.097	-0.236	-0.211		-0.273	-0.197	-0.255	-0.253	-0.278	-0.258	-0.264
	Nostoc	0.942	0.886	0.913	0.935		0.976	0.975	1	0.958	0.885		0.459	-0.029	0.288	-0.231	-0.152	0.905	0.645	-0.239	-0.267	0.766	0.772	0.156	0.562	-0.064	0.01	-0.268	-0.128	0.957	0.917	0.726	-0.209	0.071	-0.265	0.845	0.877	-0.184	-0.114	-0.244	-0.225		-0.287	-0.215	-0.272	-0.249	-0.294	-0.276	-0.281
	Oscillatoria	0.928	0.856	0.891	0.863		0.952	0.933	0.958	1	0.872		0.53	0.127	0.429	-0.081	0.026	0.905	0.686	-0.088	-0.115	0.837	0.766	0.289	0.635	0.1	0.191	-0.116	0.033	0.925	0.921	0.8	-0.047	0.222	-0.116	0.779	0.911	-0.023	0.049	-0.089	-0.05		-0.133	-0.064	-0.124	-0.124	-0.138	-0.126	-0.129
	Pseudanabaena	0.705	0.655	0.713	0.708		0.823	0.82	0.885	0.872	1		0.629	0.03	0.334	-0.157	-0.107	0.735	0.446	-0.175	-0.201	0.622	0.83	0.179	0.615	0.017	0.068	-0.205	-0.092	0.767	0.831	0.536	-0.115	0.093	-0.201	0.637	0.869	-0.052	-0.077	-0.174	-0.172		-0.219	-0.16	-0.208	-0.241	-0.226	-0.216	-0.217
Proteobacteria	Acidithiobacillus	0.404	0.352	0.398	0.325		0.407	0.363	0.459	0.53	0.629		1	0.525	0.801	0.349	0.421	0.476	0.539	0.347	0.318	0.678	0.801	0.646	0.631	0.571	0.616	0.317	0.427	0.491	0.665	0.63	0.424	0.566	0.32	0.094	0.472	0.541	0.439	0.36	0.379		0.313	0.338	0.302	0.253	0.306	0.299	0.304
	Acidobacterium	0.052	0.022	0.094	0.002		0.016	-0.022	-0.029	0.127	0.03		0.525	1	0.874	0.963	0.982	0.056	0.54	0.963	0.954	0.531	0.288	0.935	0.422	0.982	0.975	0.956	0.987	0.06	0.154	0.526	0.978	0.987	0.955	-0.175	0.1	0.958	0.989	0.964	0.963		0.952	0.971	0.952	0.91	0.951	0.951	0.952
	Agrobacterium	0.357	0.25	0.389	0.258		0.287	0.241	0.288	0.429	0.334		0.801	0.874	1	0.759	0.815	0.424	0.671	0.763	0.738	0.784	0.632	0.954	0.704	0.901	0.93	0.741	0.835	0.386	0.488	0.73	0.801	0.923	0.742	0.016	0.403	0.855	0.837	0.766	0.777		0.732	0.763	0.729	0.716	0.723	0.728	0.729
	Azorhizobium	-0.151	-0.174	-0.089	-0.188		-0.196	-0.219	-0.231	-0.081	-0.157		0.349	0.963	0.759	1	0.976	-0.133	0.329	0.999	0.998	0.332	0.095	0.877	0.335	0.962	0.921	0.998	0.986	-0.152	-0.097	0.322	0.988	0.936	0.999	-0.29	-0.051	0.965	0.984	0.998	0.981		0.996	0.997	0.998	0.97	0.995	0.998	0.997
	Azotobacter	-0.043	-0.074	-0.005	-0.101		-0.098	-0.135	-0.152	0.026	-0.107		0.421	0.982	0.815	0.976	1	-0.038	0.456	0.978	0.976	0.439	0.151	0.899	0.354	0.974	0.966	0.978	0.992	-0.045	0.025	0.444	0.987	0.96	0.975	-0.248	0.008	0.958	0.993	0.982	0.994		0.977	0.982	0.972	0.936	0.979	0.974	0.976
	Bdellovibrio	0.938	0.779	0.969	0.839		0.852	0.832	0.905	0.905	0.735		0.476	0.056	0.424	-0.133	-0.038	1	0.667	-0.133	-0.16	0.851	0.822	0.319	0.735	0.056	0.133	-0.161	-0.013	0.952	0.865	0.765	-0.092	0.19	-0.157	0.687	0.888	-0.057	-0.009	-0.13	-0.101		-0.174	-0.112	-0.168	-0.081	-0.185	-0.17	-0.174
	Beijerinckia	0.757	0.712	0.719	0.733		0.714	0.679	0.645	0.686	0.446		0.539	0.54	0.671	0.329	0.456	0.667	1	0.335	0.308	0.894	0.618	0.594	0.423	0.461	0.546	0.318	0.459	0.766	0.792	0.926	0.379	0.6	0.313	0.442	0.5	0.336	0.471	0.333	0.382		0.304	0.375	0.309	0.309	0.305	0.307	0.306
	Bradyrhizobium	-0.149	-0.174	-0.092	-0.187		-0.201	-0.224	-0.239	-0.088	-0.175		0.347	0.963	0.763	0.999	0.978	-0.133	0.335	1	0.999	0.336	0.085	0.879	0.33	0.964	0.925	0.999	0.989	-0.152	-0.099	0.328	0.988	0.937	0.999	-0.294	-0.063	0.966	0.986	0.998	0.983		0.997	0.997	0.998	0.972	0.995	0.998	0.998
	Caulobacter	-0.178	-0.202	-0.116	-0.214		-0.23	-0.252	-0.267	-0.115	-0.201		0.318	0.954	0.738	0.998	0.976	-0.16	0.308	0.999	1	0.304	0.056	0.863	0.311	0.954	0.912	1	0.983	-0.179	-0.134	0.297	0.986	0.924	1	-0.314	-0.083	0.96	0.98	0.999	0.985		0.999	0.995	0.999	0.974	0.998	1	1
	Desulfovibrio	0.854	0.75	0.852	0.76		0.777	0.737	0.766	0.837	0.622		0.678	0.531	0.784	0.332	0.439	0.851	0.894	0.336	0.304	1	0.801	0.695	0.727	0.512	0.591	0.308	0.46	0.854	0.861	0.965	0.375	0.633	0.309	0.541	0.738	0.393	0.468	0.334	0.367		0.291	0.359	0.298	0.328	0.283	0.296	0.293
	Erwinia	0.701	0.569	0.795	0.631		0.677	0.647	0.772	0.766	0.83		0.801	0.288	0.632	0.095	0.151	0.822	0.618	0.085	0.056	0.801	1	0.52	0.82	0.297	0.338	0.054	0.18	0.79	0.837	0.672	0.166	0.382	0.062	0.42	0.815	0.238	0.183	0.095	0.091		0.044	0.101	0.049	0.087	0.033	0.04	0.041
	Geobacter	0.246	0.144	0.328	0.156		0.146	0.11	0.156	0.289	0.179		0.646	0.935	0.954	0.877	0.899	0.319	0.594	0.879	0.863	0.695	0.52	1	0.68	0.953	0.949	0.863	0.921	0.272	0.308	0.634	0.899	0.973	0.866	-0.038	0.321	0.919	0.919	0.882	0.878		0.857	0.879	0.857	0.875	0.849	0.856	0.855
	Klebsiella	0.532	0.309	0.674	0.42		0.445	0.434	0.562	0.635	0.615		0.631	0.422	0.704	0.335	0.354	0.735	0.423	0.33	0.311	0.727	0.82	0.68	1	0.487	0.494	0.303	0.39	0.598	0.537	0.544	0.367	0.528	0.312	0.307	0.822	0.45	0.384	0.338	0.328		0.296	0.321	0.297	0.382	0.279	0.293	0.292
	Mesorhizobium	0.016	-0.037	0.06	-0.052		-0.042	-0.076	-0.064	0.1	0.017		0.571	0.982	0.901	0.962	0.974	0.056	0.461	0.964	0.954	0.512	0.297	0.953	0.487	1	0.987	0.955	0.982	0.031	0.114	0.49	0.974	0.979	0.955	-0.216	0.102	0.988	0.983	0.966	0.966		0.952	0.958	0.948	0.918	0.948	0.948	0.95
	Methylococcus	0.109	0.052	0.128	0.028		0.049	0.003	0.01	0.191	0.068		0.616	0.975	0.93	0.921	0.966	0.133	0.546	0.925	0.912	0.591	0.338	0.949	0.494	0.987	1	0.915	0.964	0.115	0.216	0.58	0.947	0.978	0.913	-0.163	0.151	0.96	0.968	0.93	0.946		0.911	0.924	0.905	0.866	0.909	0.907	0.909
	Myxococcus	-0.176	-0.199	-0.117	-0.21		-0.227	-0.25	-0.268	-0.116	-0.205		0.317	0.956	0.741	0.998	0.978	-0.161	0.318	0.999	1	0.308	0.054	0.863	0.303	0.955	0.915	1	0.985	-0.179	-0.129	0.302	0.987	0.926	1	-0.316	-0.089	0.959	0.982	0.998	0.985		0.999	0.996	0.999	0.972	0.998	1	1
	Nitrobacter	-0.023	-0.06	0.021	-0.077		-0.082	-0.113	-0.128	0.033	-0.092		0.427	0.987	0.835	0.986	0.992	-0.013	0.459	0.989	0.983	0.46	0.18	0.921	0.39	0.982	0.964	0.985	1	-0.028	0.035	0.456	0.986	0.975	0.984	-0.221	0.026	0.966	0.999	0.988	0.984		0.981	0.99	0.981	0.954	0.979	0.981	0.981
	Nitrosococcus	0.976	0.887	0.958	0.942		0.936	0.926	0.957	0.925	0.767		0.491	0.06	0.386	-0.152	-0.045	0.952	0.766	-0.152	-0.179	0.854	0.79	0.272	0.598	0.031	0.115	-0.179	-0.028	1	0.925	0.82	-0.115	0.172	-0.177	0.777	0.83	-0.097	-0.016	-0.151	-0.113		-0.193	-0.127	-0.187	-0.129	-0.2	-0.188	-0.192
	Nitrosomonas	0.908	0.87	0.861	0.855		0.924	0.887	0.917	0.921	0.831		0.665	0.154	0.488	-0.097	0.025	0.865	0.792	-0.099	-0.134	0.861	0.837	0.308	0.537	0.114	0.216	-0.129	0.035	0.925	1	0.847	-0.034	0.243	-0.129	0.676	0.771	-0.002	0.049	-0.1	-0.064		-0.146	-0.068	-0.138	-0.152	-0.15	-0.143	-0.144
	Nitrosospira	0.848	0.813	0.781	0.757		0.778	0.735	0.726	0.8	0.536		0.63	0.526	0.73	0.322	0.444	0.765	0.926	0.328	0.297	0.965	0.672	0.634	0.544	0.49	0.58	0.302	0.456	0.82	0.847	1	0.354	0.611	0.3	0.56	0.605	0.358	0.469	0.323	0.37		0.285	0.353	0.291	0.293	0.281	0.291	0.288
	Pseudomonas	-0.129	-0.167	-0.057	-0.179		-0.176	-0.211	-0.209	-0.047	-0.115		0.424	0.978	0.801	0.988	0.987	-0.092	0.379	0.988	0.986	0.375	0.166	0.899	0.367	0.974	0.947	0.987	0.986	-0.115	-0.034	0.354	1	0.951	0.986	-0.326	-0.019	0.978	0.985	0.992	0.986		0.988	0.99	0.985	0.952	0.988	0.984	0.986
	Rhizobium	0.168	0.108	0.217	0.098		0.104	0.065	0.071	0.222	0.093		0.566	0.987	0.923	0.936	0.96	0.19	0.6	0.937	0.924	0.633	0.382	0.973	0.528	0.979	0.978	0.926	0.975	0.172	0.243	0.611	0.951	1	0.926	-0.09	0.203	0.943	0.976	0.937	0.936		0.919	0.945	0.922	0.903	0.915	0.92	0.92
	Rhodobacter	-0.175	-0.198	-0.112	-0.211		-0.228	-0.251	-0.265	-0.116	-0.201		0.32	0.955	0.742	0.999	0.975	-0.157	0.313	0.999	1	0.309	0.062	0.866	0.312	0.955	0.913	1	0.984	-0.177	-0.129	0.3	0.986	0.926	1	-0.313	-0.085	0.96	0.98	0.998	0.982		0.999	0.996	1	0.975	0.997	1	0.999
	Rickettsia	0.832	0.888	0.766	0.857		0.864	0.885	0.845	0.779	0.637		0.094	-0.175	0.016	-0.29	-0.248	0.687	0.442	-0.294	-0.314	0.541	0.42	-0.038	0.307	-0.216	-0.163	-0.316	-0.221	0.777	0.676	0.56	-0.326	-0.09	-0.313	1	0.686	-0.334	-0.211	-0.315	-0.307		-0.339	-0.278	-0.315	-0.287	-0.347	-0.316	-0.326
	Shewanella	0.794	0.645	0.866	0.726		0.803	0.799	0.877	0.911	0.869		0.472	0.1	0.403	-0.051	0.008	0.888	0.5	-0.063	-0.083	0.738	0.815	0.321	0.822	0.102	0.151	-0.089	0.026	0.83	0.771	0.605	-0.019	0.203	-0.085	0.686	1	0.017	0.031	-0.06	-0.049		-0.102	-0.048	-0.093	-0.046	-0.112	-0.097	-0.1
	Sinorhizobium	-0.123	-0.177	-0.061	-0.186		-0.175	-0.208	-0.184	-0.023	-0.052		0.541	0.958	0.855	0.965	0.958	-0.057	0.336	0.966	0.96	0.393	0.238	0.919	0.45	0.988	0.96	0.959	0.966	-0.097	-0.002	0.358	0.978	0.943	0.96	-0.334	0.017	1	0.965	0.971	0.961		0.959	0.955	0.954	0.922	0.955	0.954	0.956
	Sphingomonas	-0.012	-0.044	0.024	-0.062		-0.065	-0.097	-0.114	0.049	-0.077		0.439	0.989	0.837	0.984	0.993	-0.009	0.471	0.986	0.98	0.468	0.183	0.919	0.384	0.983	0.968	0.982	0.999	-0.016	0.049	0.469	0.985	0.976	0.98	-0.211	0.031	0.965	1	0.985	0.986		0.978	0.987	0.978	0.945	0.977	0.978	0.979
	Variovorax	-0.155	-0.187	-0.093	-0.197		-0.211	-0.236	-0.244	-0.089	-0.174		0.36	0.964	0.766	0.998	0.982	-0.13	0.333	0.998	0.999	0.334	0.095	0.882	0.338	0.966	0.93	0.998	0.988	-0.151	-0.1	0.323	0.992	0.937	0.998	-0.315	-0.06	0.971	0.985	1	0.989		0.998	0.995	0.997	0.972	0.997	0.997	0.998
	Xanthomonas	-0.117	-0.152	-0.074	-0.17		-0.18	-0.211	-0.225	-0.05	-0.172		0.379	0.963	0.777	0.981	0.994	-0.101	0.382	0.983	0.985	0.367	0.091	0.878	0.328	0.966	0.946	0.985	0.984	-0.113	-0.064	0.37	0.986	0.936	0.982	-0.307	-0.049	0.961	0.986	0.989	1		0.988	0.981	0.979	0.951	0.989	0.983	0.985
Actinobacterida	Frankia	-0.195	-0.22	-0.132	-0.231		-0.249	-0.273	-0.287	-0.133	-0.219		0.313	0.952	0.732	0.996	0.977	-0.174	0.304	0.997	0.999	0.291	0.044	0.857	0.296	0.952	0.911	0.999	0.981	-0.193	-0.146	0.285	0.988	0.919	0.999	-0.339	-0.102	0.959	0.978	0.998	0.988		1	0.994	0.998	0.973	1	0.999	1
	Kocuria	-0.122	-0.144	-0.06	-0.159		-0.17	-0.197	-0.215	-0.064	-0.16		0.338	0.971	0.763	0.997	0.982	-0.112	0.375	0.997	0.995	0.359	0.101	0.879	0.321	0.958	0.924	0.996	0.99	-0.127	-0.068	0.353	0.99	0.945	0.996	-0.278	-0.048	0.955	0.987	0.995	0.981		0.994	1	0.997	0.968	0.993	0.996	0.996
	Microbacterium	-0.183	-0.203	-0.119	-0.215		-0.232	-0.255	-0.272	-0.124	-0.208		0.302	0.952	0.729	0.998	0.972	-0.168	0.309	0.998	0.999	0.298	0.049	0.857	0.297	0.948	0.905	0.999	0.981	-0.187	-0.138	0.291	0.985	0.922	1	-0.315	-0.093	0.954	0.978	0.997	0.979		0.998	0.997	1	0.974	0.997	1	0.999
	Micrococcus	-0.133	-0.198	-0.032	-0.177		-0.237	-0.253	-0.249	-0.124	-0.241		0.253	0.91	0.716	0.97	0.936	-0.081	0.309	0.972	0.974	0.328	0.087	0.875	0.382	0.918	0.866	0.972	0.954	-0.129	-0.152	0.293	0.952	0.903	0.975	-0.287	-0.046	0.922	0.945	0.972	0.951		0.973	0.968	0.974	1	0.969	0.974	0.973
	Nocardia	-0.202	-0.224	-0.141	-0.237		-0.253	-0.278	-0.294	-0.138	-0.226		0.306	0.951	0.723	0.995	0.979	-0.185	0.305	0.995	0.998	0.283	0.033	0.849	0.279	0.948	0.909	0.998	0.979	-0.2	-0.15	0.281	0.988	0.915	0.997	-0.347	-0.112	0.955	0.977	0.997	0.989		1	0.993	0.997	0.969	1	0.998	0.999
	Pseudonocardia	-0.184	-0.204	-0.123	-0.217		-0.235	-0.258	-0.276	-0.126	-0.216		0.299	0.951	0.728	0.998	0.974	-0.17	0.307	0.998	1	0.296	0.04	0.856	0.293	0.948	0.907	1	0.981	-0.188	-0.143	0.291	0.984	0.92	1	-0.316	-0.097	0.954	0.978	0.997	0.983		0.999	0.996	1	0.974	0.998	1	1
	Streptomyces	-0.189	-0.211	-0.128	-0.224		-0.241	-0.264	-0.281	-0.129	-0.217		0.304	0.952	0.729	0.997	0.976	-0.174	0.306	0.998	1	0.293	0.041	0.855	0.292	0.95	0.909	1	0.981	-0.192	-0.144	0.288	0.986	0.92	0.999	-0.326	-0.1	0.956	0.979	0.998	0.985		1	0.996	0.999	0.973	0.999	1	1
	AMF	0.917	0.965	0.786	0.935		0.93	0.915	0.855	0.82	0.604		0.334	0.037	0.259	-0.169	-0.052	0.732	0.768	-0.164	-0.193	0.743	0.508	0.128	0.231	-0.029	0.075	-0.186	-0.043	0.871	0.862	0.818	-0.157	0.116	-0.19	0.839	0.568	-0.172	-0.025	-0.178	-0.132		-0.208	-0.133	-0.194	-0.203	-0.21	-0.193	-0.199
7 Dikarya	Aspergillus	0.468	0.415	0.462	0.409		0.439	0.41	0.422	0.541	0.436		0.784	0.862	0.958	0.732	0.789	0.463	0.758	0.733	0.708	0.829	0.633	0.914	0.657	0.863	0.892	0.709	0.809	0.493	0.573	0.814	0.756	0.904	0.709	0.204	0.466	0.792	0.819	0.731	0.745		0.696	0.736	0.699	0.669	0.689	0.698	0.697
	Cenococcum	0.805	0.664	0.855	0.73		0.726	0.729	0.788	0.818	0.681		0.594	0.394	0.67	0.259	0.307	0.866	0.687	0.258	0.233	0.888	0.811	0.63	0.877	0.416	0.446	0.227	0.349	0.838	0.74	0.795	0.267	0.51	0.234	0.626	0.859	0.318	0.352	0.255	0.263		0.212	0.259	0.22	0.298	0.197	0.219	0.214
	Mycosphaerella	0.532	0.48	0.502	0.465		0.495	0.455	0.453	0.583	0.425		0.76	0.839	0.949	0.69	0.771	0.504	0.812	0.694	0.667	0.871	0.616	0.887	0.617	0.831	0.882	0.671	0.785	0.535	0.624	0.872	0.72	0.887	0.669	0.242	0.464	0.747	0.795	0.692	0.718		0.656	0.703	0.659	0.625	0.651	0.659	0.658
	Oidiodendron	0.913	0.823	0.876	0.86		0.895	0.883	0.906	0.938	0.795		0.665	0.3	0.626	0.096	0.194	0.898	0.792	0.097	0.063	0.931	0.821	0.489	0.722	0.297	0.375	0.064	0.22	0.928	0.921	0.891	0.125	0.407	0.065	0.711	0.85	0.177	0.232	0.092	0.124		0.045	0.108	0.053	0.07	0.035	0.052	0.048
	Cryptococcus	0.817	0.791	0.749	0.771		0.841	0.819	0.828	0.882	0.786		0.774	0.453	0.715	0.242	0.335	0.76	0.81	0.24	0.205	0.912	0.79	0.569	0.633	0.437	0.511	0.207	0.357	0.829	0.903	0.912	0.272	0.528	0.207	0.614	0.736	0.324	0.374	0.234	0.262		0.187	0.253	0.196	0.16	0.18	0.194	0.191
	Scleroderma	0.85	0.799	0.786	0.779		0.833	0.799	0.811	0.883	0.723		0.75	0.472	0.747	0.261	0.372	0.802	0.843	0.263	0.228	0.957	0.78	0.607	0.657	0.462	0.549	0.232	0.388	0.846	0.904	0.954	0.297	0.56	0.231	0.605	0.732	0.343	0.403	0.259	0.297		0.212	0.277	0.219	0.201	0.205	0.218	0.215
	Sebacina	0.789	0.692	0.779	0.696		0.777	0.754	0.788	0.9	0.758		0.694	0.493	0.735	0.319	0.414	0.804	0.731	0.315	0.289	0.912	0.775	0.64	0.796	0.496	0.564	0.287	0.422	0.8	0.808	0.86	0.349	0.577	0.287	0.588	0.855	0.391	0.435	0.317	0.354		0.273	0.324	0.275	0.272	0.265	0.276	0.274
Phanerochaete	Phanerochaete	-0.043	-0.105	-0.001	-0.111		-0.08	-0.113	-0.095	0.081	0.038		0.603	0.963	0.892	0.941	0.957	0.015	0.411	0.942	0.934	0.464	0.294	0.924	0.488	0.989	0.977	0.934	0.959	-0.014	0.094	0.433	0.963	0.951	0.933	-0.276	0.1	0.989	0.961	0.948	0.952		0.933	0.933	0.925	0.88	0.93	0.926	0.929
FS 2
		Firmicutes					Cyanobacteria						Proteobacteria																														Actinobacterida
		Bacillus	Clostridium	Desulfotomaculum	Leuconostoc		Anabaena	Cyanobacterium	Nostoc	Oscillatoria	Pseudanabaena		Acidithiobacillus	Acidobacterium	Agrobacterium	Azorhizobium	Azotobacter	Bdellovibrio	Beijerinckia	Bradyrhizobium	Caulobacter	Desulfovibrio	Erwinia	Geobacter	Klebsiella	Mesorhizobium	Methylococcus	Myxococcus	Nitrobacter	Nitrosococcus	Nitrosomonas	Nitrosospira	Pseudomonas	Rhizobium	Rhodobacter	Rickettsia	Shewanella	Sinorhizobium	Sphingomonas	Variovorax	Xanthomonas		Frankia	Kocuria	Microbacterium	Micrococcus	Nocardia	Pseudonocardia	Streptomyces
Firmicutes	Bacillus	1	0.978	0.98	0.978		0.993	0.983	0.988	0.983	0.953		0.95	0.939	0.927	-0.261	0.923	0.965	0.932	0.928	0.925	0.927	0.946	0.926	0.888	0.928	0.924	0.925	0.924	0.965	0.937	0.936	0.931	0.933	0.924	0.984	0.985	0.925	0.925	0.926	0.934		0.925	NaN	NaN	0.925	0.925	NaN	0.925
	Clostridium	0.978	1	0.975	0.982		0.98	0.991	0.974	0.972	0.936		0.92	0.914	0.902	-0.264	0.896	0.941	0.904	0.9	0.9	0.932	0.952	0.903	0.883	0.902	0.897	0.897	0.896	0.947	0.926	0.911	0.904	0.908	0.905	0.995	0.967	0.899	0.894	0.897	0.908		0.897	NaN	NaN	0.897	0.898	NaN	0.898
	Desulfotomaculum	0.98	0.975	1	0.996		0.978	0.961	0.975	0.952	0.989		0.98	0.973	0.969	-0.231	0.963	0.985	0.972	0.968	0.965	0.977	0.988	0.974	0.953	0.969	0.963	0.964	0.963	0.989	0.984	0.974	0.969	0.971	0.967	0.985	0.991	0.966	0.963	0.966	0.971		0.968	NaN	NaN	0.964	0.964	NaN	0.966
	Leuconostoc	0.978	0.982	0.996	1		0.975	0.972	0.973	0.952	0.977		0.959	0.948	0.944	-0.267	0.934	0.965	0.948	0.942	0.938	0.96	0.974	0.959	0.951	0.944	0.935	0.936	0.935	0.978	0.976	0.949	0.944	0.946	0.941	0.987	0.988	0.94	0.934	0.94	0.946		0.944	NaN	NaN	0.936	0.937	NaN	0.939
Cyanobacteria	Anabaena	0.993	0.98	0.978	0.975		1	0.988	0.999	0.994	0.956		0.951	0.946	0.931	-0.232	0.928	0.969	0.935	0.933	0.929	0.93	0.948	0.927	0.887	0.932	0.928	0.929	0.928	0.973	0.936	0.938	0.935	0.938	0.928	0.993	0.988	0.929	0.927	0.929	0.94		0.93	NaN	NaN	0.929	0.929	NaN	0.93
	Cyanobacterium	0.983	0.991	0.961	0.972		0.988	1	0.986	0.989	0.922		0.904	0.895	0.879	-0.278	0.872	0.928	0.884	0.879	0.875	0.895	0.921	0.885	0.862	0.88	0.873	0.873	0.872	0.94	0.906	0.888	0.882	0.886	0.876	0.991	0.969	0.875	0.871	0.875	0.888		0.877	NaN	NaN	0.873	0.874	NaN	0.875
	Nostoc	0.988	0.974	0.975	0.973		0.999	0.986	1	0.994	0.958		0.949	0.944	0.929	-0.23	0.924	0.965	0.934	0.931	0.925	0.923	0.943	0.93	0.895	0.93	0.925	0.925	0.924	0.976	0.938	0.935	0.933	0.935	0.923	0.99	0.991	0.926	0.922	0.927	0.937		0.929	NaN	NaN	0.925	0.925	NaN	0.927
	Oscillatoria	0.983	0.972	0.952	0.952		0.994	0.989	0.994	1	0.922		0.915	0.911	0.891	-0.237	0.888	0.94	0.895	0.893	0.889	0.889	0.913	0.885	0.842	0.892	0.889	0.889	0.888	0.947	0.896	0.899	0.896	0.9	0.887	0.983	0.97	0.889	0.886	0.889	0.902		0.889	NaN	NaN	0.889	0.889	NaN	0.89
	Pseudanabaena	0.953	0.936	0.989	0.977		0.956	0.922	0.958	0.922	1		0.993	0.988	0.987	-0.188	0.981	0.988	0.991	0.988	0.982	0.98	0.984	0.996	0.975	0.988	0.981	0.981	0.981	0.996	0.996	0.988	0.987	0.988	0.982	0.959	0.985	0.984	0.98	0.986	0.988		0.99	NaN	NaN	0.981	0.982	NaN	0.986
Proteobacteria	Acidithiobacillus	0.95	0.92	0.98	0.959		0.951	0.904	0.949	0.915	0.993		1	0.998	0.997	-0.145	0.995	0.996	0.998	0.997	0.995	0.983	0.984	0.991	0.949	0.997	0.995	0.995	0.995	0.991	0.983	0.998	0.998	0.998	0.994	0.946	0.974	0.996	0.995	0.997	0.998		0.997	NaN	NaN	0.995	0.995	NaN	0.997
	Acidobacterium	0.939	0.914	0.973	0.948		0.946	0.895	0.944	0.911	0.988		0.998	1	0.998	-0.125	0.998	0.996	0.998	0.999	0.998	0.985	0.983	0.986	0.937	0.999	0.998	0.998	0.998	0.987	0.975	0.999	0.999	0.999	0.997	0.942	0.965	0.998	0.997	0.998	1		0.997	NaN	NaN	0.998	0.998	NaN	0.999
	Agrobacterium	0.927	0.902	0.969	0.944		0.931	0.879	0.929	0.891	0.987		0.997	0.998	1	-0.13	0.999	0.992	0.999	1	0.999	0.987	0.984	0.989	0.945	1	0.999	0.999	0.999	0.982	0.979	1	1	1	0.999	0.93	0.957	1	0.999	1	0.999		0.999	NaN	NaN	0.999	0.999	NaN	1
	Azorhizobium	-0.261	-0.264	-0.231	-0.267		-0.232	-0.278	-0.23	-0.237	-0.188		-0.145	-0.125	-0.13	1	-0.12	-0.161	-0.139	-0.129	-0.127	-0.146	-0.174	-0.155	-0.196	-0.131	-0.125	-0.125	-0.123	-0.167	-0.191	-0.132	-0.133	-0.133	-0.131	-0.244	-0.216	-0.128	-0.122	-0.128	-0.129		-0.135	NaN	NaN	-0.125	-0.126	NaN	-0.129
	Azotobacter	0.923	0.896	0.963	0.934		0.928	0.872	0.924	0.888	0.981		0.995	0.998	0.999	-0.12	1	0.991	0.998	0.999	1	0.984	0.98	0.983	0.931	0.999	1	1	1	0.977	0.969	0.999	0.999	0.999	0.999	0.924	0.95	1	1	0.999	0.999		0.997	NaN	NaN	1	1	NaN	1
	Bdellovibrio	0.965	0.941	0.985	0.965		0.969	0.928	0.965	0.94	0.988		0.996	0.996	0.992	-0.161	0.991	1	0.992	0.992	0.991	0.982	0.986	0.979	0.93	0.992	0.991	0.991	0.991	0.991	0.973	0.994	0.993	0.994	0.99	0.964	0.979	0.991	0.991	0.991	0.994		0.989	NaN	NaN	0.991	0.991	NaN	0.991
	Beijerinckia	0.932	0.904	0.972	0.948		0.935	0.884	0.934	0.895	0.991		0.998	0.998	0.999	-0.139	0.998	0.992	1	1	0.998	0.985	0.982	0.993	0.951	1	0.998	0.998	0.998	0.985	0.982	0.999	0.999	0.999	0.997	0.932	0.962	0.999	0.998	0.999	0.999		1	NaN	NaN	0.998	0.998	NaN	0.999
	Bradyrhizobium	0.928	0.9	0.968	0.942		0.933	0.879	0.931	0.893	0.988		0.997	0.999	1	-0.129	0.999	0.992	1	1	0.999	0.984	0.981	0.989	0.944	1	0.999	0.999	0.999	0.983	0.977	0.999	1	1	0.998	0.93	0.958	1	0.998	1	1		0.999	NaN	NaN	0.999	0.999	NaN	1
	Caulobacter	0.925	0.9	0.965	0.938		0.929	0.875	0.925	0.889	0.982		0.995	0.998	0.999	-0.127	1	0.991	0.998	0.999	1	0.987	0.983	0.983	0.933	0.999	1	1	1	0.977	0.971	0.999	0.999	0.999	1	0.927	0.95	1	0.999	0.999	0.999		0.997	NaN	NaN	1	1	NaN	0.999
	Desulfovibrio	0.927	0.932	0.977	0.96		0.93	0.895	0.923	0.889	0.98		0.983	0.985	0.987	-0.146	0.984	0.982	0.985	0.984	0.987	1	0.998	0.978	0.946	0.987	0.985	0.985	0.984	0.973	0.978	0.989	0.986	0.987	0.991	0.946	0.951	0.987	0.983	0.984	0.985		0.983	NaN	NaN	0.985	0.986	NaN	0.985
	Erwinia	0.946	0.952	0.988	0.974		0.948	0.921	0.943	0.913	0.984		0.984	0.983	0.984	-0.174	0.98	0.986	0.982	0.981	0.983	0.998	1	0.977	0.947	0.983	0.98	0.981	0.98	0.979	0.98	0.986	0.983	0.984	0.987	0.963	0.965	0.983	0.979	0.981	0.983		0.979	NaN	NaN	0.981	0.982	NaN	0.981
	Geobacter	0.926	0.903	0.974	0.959		0.927	0.885	0.93	0.885	0.996		0.991	0.986	0.989	-0.155	0.983	0.979	0.993	0.989	0.983	0.978	0.977	1	0.981	0.989	0.983	0.983	0.983	0.987	0.996	0.988	0.988	0.988	0.983	0.931	0.967	0.986	0.982	0.988	0.988		0.993	NaN	NaN	0.983	0.983	NaN	0.988
	Klebsiella	0.888	0.883	0.953	0.951		0.887	0.862	0.895	0.842	0.975		0.949	0.937	0.945	-0.196	0.931	0.93	0.951	0.944	0.933	0.946	0.947	0.981	1	0.944	0.931	0.931	0.931	0.959	0.989	0.943	0.942	0.941	0.934	0.904	0.944	0.939	0.929	0.941	0.94		0.954	NaN	NaN	0.931	0.932	NaN	0.94
	Mesorhizobium	0.928	0.902	0.969	0.944		0.932	0.88	0.93	0.892	0.988		0.997	0.999	1	-0.131	0.999	0.992	1	1	0.999	0.987	0.983	0.989	0.944	1	0.999	0.999	0.999	0.982	0.978	1	1	1	0.999	0.93	0.957	1	0.999	1	1		0.999	NaN	NaN	0.999	0.999	NaN	1
	Methylococcus	0.924	0.897	0.963	0.935		0.928	0.873	0.925	0.889	0.981		0.995	0.998	0.999	-0.125	1	0.991	0.998	0.999	1	0.985	0.98	0.983	0.931	0.999	1	1	1	0.977	0.969	0.999	0.999	0.999	0.999	0.925	0.95	1	1	1	0.999		0.997	NaN	NaN	1	1	NaN	1
	Myxococcus	0.925	0.897	0.964	0.936		0.929	0.873	0.925	0.889	0.981		0.995	0.998	0.999	-0.125	1	0.991	0.998	0.999	1	0.985	0.981	0.983	0.931	0.999	1	1	1	0.977	0.97	0.999	0.999	0.999	0.999	0.926	0.951	1	1	1	0.999		0.997	NaN	NaN	1	1	NaN	1
	Nitrobacter	0.924	0.896	0.963	0.935		0.928	0.872	0.924	0.888	0.981		0.995	0.998	0.999	-0.123	1	0.991	0.998	0.999	1	0.984	0.98	0.983	0.931	0.999	1	1	1	0.977	0.969	0.999	0.999	0.999	0.999	0.925	0.95	1	1	0.999	0.999		0.997	NaN	NaN	1	1	NaN	1
	Nitrosococcus	0.965	0.947	0.989	0.978		0.973	0.94	0.976	0.947	0.996		0.991	0.987	0.982	-0.167	0.977	0.991	0.985	0.983	0.977	0.973	0.979	0.987	0.959	0.982	0.977	0.977	0.977	1	0.987	0.984	0.983	0.984	0.976	0.971	0.993	0.979	0.975	0.98	0.985		0.985	NaN	NaN	0.977	0.977	NaN	0.981
	Nitrosomonas	0.937	0.926	0.984	0.976		0.936	0.906	0.938	0.896	0.996		0.983	0.975	0.979	-0.191	0.969	0.973	0.982	0.977	0.971	0.978	0.98	0.996	0.989	0.978	0.969	0.97	0.969	0.987	1	0.979	0.977	0.977	0.972	0.945	0.974	0.974	0.969	0.975	0.976		0.982	NaN	NaN	0.97	0.97	NaN	0.975
	Nitrosospira	0.936	0.911	0.974	0.949		0.938	0.888	0.935	0.899	0.988		0.998	0.999	1	-0.132	0.999	0.994	0.999	0.999	0.999	0.989	0.986	0.988	0.943	1	0.999	0.999	0.999	0.984	0.979	1	1	1	0.999	0.937	0.961	0.999	0.999	0.999	1		0.998	NaN	NaN	0.999	0.999	NaN	0.999
	Pseudomonas	0.931	0.904	0.969	0.944		0.935	0.882	0.933	0.896	0.987		0.998	0.999	1	-0.133	0.999	0.993	0.999	1	0.999	0.986	0.983	0.988	0.942	1	0.999	0.999	0.999	0.983	0.977	1	1	1	0.998	0.932	0.959	1	0.999	1	1		0.999	NaN	NaN	0.999	0.999	NaN	1
	Rhizobium	0.933	0.908	0.971	0.946		0.938	0.886	0.935	0.9	0.988		0.998	0.999	1	-0.133	0.999	0.994	0.999	1	0.999	0.987	0.984	0.988	0.941	1	0.999	0.999	0.999	0.984	0.977	1	1	1	0.999	0.936	0.96	1	0.999	1	1		0.999	NaN	NaN	0.999	0.999	NaN	1
	Rhodobacter	0.924	0.905	0.967	0.941		0.928	0.876	0.923	0.887	0.982		0.994	0.997	0.999	-0.131	0.999	0.99	0.997	0.998	1	0.991	0.987	0.983	0.934	0.999	0.999	0.999	0.999	0.976	0.972	0.999	0.998	0.999	1	0.93	0.949	0.999	0.998	0.998	0.998		0.996	NaN	NaN	0.999	0.999	NaN	0.998
	Rickettsia	0.984	0.995	0.985	0.987		0.993	0.991	0.99	0.983	0.959		0.946	0.942	0.93	-0.244	0.924	0.964	0.932	0.93	0.927	0.946	0.963	0.931	0.904	0.93	0.925	0.926	0.925	0.971	0.945	0.937	0.932	0.936	0.93	1	0.984	0.928	0.922	0.926	0.936		0.927	NaN	NaN	0.926	0.926	NaN	0.927
	Shewanella	0.985	0.967	0.991	0.988		0.988	0.969	0.991	0.97	0.985		0.974	0.965	0.957	-0.216	0.95	0.979	0.962	0.958	0.95	0.951	0.965	0.967	0.944	0.957	0.95	0.951	0.95	0.993	0.974	0.961	0.959	0.96	0.949	0.984	1	0.953	0.949	0.955	0.962		0.96	NaN	NaN	0.951	0.95	NaN	0.955
	Sinorhizobium	0.925	0.899	0.966	0.94		0.929	0.875	0.926	0.889	0.984		0.996	0.998	1	-0.128	1	0.991	0.999	1	1	0.987	0.983	0.986	0.939	1	1	1	1	0.979	0.974	0.999	1	1	0.999	0.928	0.953	1	0.999	1	0.999		0.998	NaN	NaN	1	1	NaN	1
	Sphingomonas	0.925	0.894	0.963	0.934		0.927	0.871	0.922	0.886	0.98		0.995	0.997	0.999	-0.122	1	0.991	0.998	0.998	0.999	0.983	0.979	0.982	0.929	0.999	1	1	1	0.975	0.969	0.999	0.999	0.999	0.998	0.922	0.949	0.999	1	0.999	0.998		0.996	NaN	NaN	1	1	NaN	0.999
	Variovorax	0.926	0.897	0.966	0.94		0.929	0.875	0.927	0.889	0.986		0.997	0.998	1	-0.128	0.999	0.991	0.999	1	0.999	0.984	0.981	0.988	0.941	1	1	1	0.999	0.98	0.975	0.999	1	1	0.998	0.926	0.955	1	0.999	1	0.999		0.999	NaN	NaN	1	0.999	NaN	1
	Xanthomonas	0.934	0.908	0.971	0.946		0.94	0.888	0.937	0.902	0.988		0.998	1	0.999	-0.129	0.999	0.994	0.999	1	0.999	0.985	0.983	0.988	0.94	1	0.999	0.999	0.999	0.985	0.976	1	1	1	0.998	0.936	0.962	0.999	0.998	0.999	1		0.998	NaN	NaN	0.999	0.999	NaN	1
Actinobacterida	Frankia	0.925	0.897	0.968	0.944		0.93	0.877	0.929	0.889	0.99		0.997	0.997	0.999	-0.135	0.997	0.989	1	0.999	0.997	0.983	0.979	0.993	0.954	0.999	0.997	0.997	0.997	0.985	0.982	0.998	0.999	0.999	0.996	0.927	0.96	0.998	0.996	0.999	0.998		1	NaN	NaN	0.997	0.997	NaN	0.999
	Kocuria	NaN	NaN	NaN	NaN		NaN	NaN	NaN	NaN	NaN		NaN	NaN	NaN	NaN	NaN	NaN	NaN	NaN	NaN	NaN	NaN	NaN	NaN	NaN	NaN	NaN	NaN	NaN	NaN	NaN	NaN	NaN	NaN	NaN	NaN	NaN	NaN	NaN	NaN		NaN	1	NaN	NaN	NaN	NaN	NaN
	Microbacterium	NaN	NaN	NaN	NaN		NaN	NaN	NaN	NaN	NaN		NaN	NaN	NaN	NaN	NaN	NaN	NaN	NaN	NaN	NaN	NaN	NaN	NaN	NaN	NaN	NaN	NaN	NaN	NaN	NaN	NaN	NaN	NaN	NaN	NaN	NaN	NaN	NaN	NaN		NaN	NaN	1	NaN	NaN	NaN	NaN
	Micrococcus	0.925	0.897	0.964	0.936		0.929	0.873	0.925	0.889	0.981		0.995	0.998	0.999	-0.125	1	0.991	0.998	0.999	1	0.985	0.981	0.983	0.931	0.999	1	1	1	0.977	0.97	0.999	0.999	0.999	0.999	0.926	0.951	1	1	1	0.999		0.997	NaN	NaN	1	1	NaN	1
	Nocardia	0.925	0.898	0.964	0.937		0.929	0.874	0.925	0.889	0.982		0.995	0.998	0.999	-0.126	1	0.991	0.998	0.999	1	0.986	0.982	0.983	0.932	0.999	1	1	1	0.977	0.97	0.999	0.999	0.999	0.999	0.926	0.95	1	1	0.999	0.999		0.997	NaN	NaN	1	1	NaN	1
	Pseudonocardia	NaN	NaN	NaN	NaN		NaN	NaN	NaN	NaN	NaN		NaN	NaN	NaN	NaN	NaN	NaN	NaN	NaN	NaN	NaN	NaN	NaN	NaN	NaN	NaN	NaN	NaN	NaN	NaN	NaN	NaN	NaN	NaN	NaN	NaN	NaN	NaN	NaN	NaN		NaN	NaN	NaN	NaN	NaN	1	NaN
	Streptomyces	0.925	0.898	0.966	0.939		0.93	0.875	0.927	0.89	0.986		0.997	0.999	1	-0.129	1	0.991	0.999	1	0.999	0.985	0.981	0.988	0.94	1	1	1	1	0.981	0.975	0.999	1	1	0.998	0.927	0.955	1	0.999	1	1		0.999	NaN	NaN	1	1	NaN	1
	AMF	0.916	0.913	0.954	0.966		0.914	0.911	0.924	0.884	0.959		0.921	0.903	0.904	-0.254	0.886	0.91	0.914	0.904	0.888	0.908	0.92	0.951	0.981	0.904	0.887	0.887	0.887	0.952	0.97	0.905	0.902	0.903	0.89	0.927	0.959	0.896	0.885	0.899	0.903		0.915	NaN	NaN	0.887	0.888	NaN	0.898
7 Dikarya	Aspergillus	0.932	0.907	0.975	0.957		0.937	0.891	0.94	0.899	0.996		0.995	0.992	0.994	-0.145	0.989	0.986	0.996	0.994	0.989	0.978	0.977	0.998	0.97	0.994	0.989	0.989	0.989	0.992	0.991	0.993	0.993	0.993	0.987	0.936	0.971	0.991	0.988	0.993	0.993		0.997	NaN	NaN	0.989	0.989	NaN	0.993
	Cenococcum	0.941	0.918	0.979	0.958		0.948	0.901	0.948	0.912	0.995		0.999	0.998	0.997	-0.138	0.995	0.994	0.998	0.998	0.995	0.984	0.984	0.994	0.956	0.997	0.995	0.995	0.995	0.993	0.986	0.997	0.998	0.998	0.994	0.946	0.973	0.996	0.994	0.997	0.998		0.998	NaN	NaN	0.995	0.995	NaN	0.997
	Mycosphaerella	0.941	0.915	0.975	0.952		0.947	0.897	0.946	0.912	0.991		0.999	1	0.998	-0.138	0.997	0.996	0.999	0.999	0.997	0.984	0.983	0.989	0.944	0.999	0.998	0.998	0.997	0.989	0.979	0.999	0.999	0.999	0.996	0.943	0.968	0.998	0.997	0.998	1		0.998	NaN	NaN	0.998	0.998	NaN	0.999
	Oidiodendron	0.955	0.934	0.985	0.968		0.961	0.92	0.962	0.93	0.996		0.998	0.997	0.994	-0.15	0.991	0.996	0.996	0.994	0.991	0.983	0.986	0.991	0.954	0.994	0.991	0.991	0.991	0.997	0.986	0.995	0.995	0.995	0.99	0.959	0.982	0.992	0.99	0.993	0.996		0.995	NaN	NaN	0.991	0.991	NaN	0.993
	Cryptococcus	0.935	0.909	0.974	0.951		0.94	0.891	0.94	0.903	0.992		0.998	0.999	0.999	-0.134	0.997	0.993	0.999	0.999	0.997	0.985	0.983	0.993	0.953	0.999	0.997	0.997	0.997	0.989	0.983	0.999	0.999	0.999	0.996	0.938	0.967	0.998	0.996	0.999	0.999		0.999	NaN	NaN	0.997	0.997	NaN	0.999
	Scleroderma	0.949	0.926	0.981	0.96		0.956	0.91	0.955	0.922	0.993		0.999	0.999	0.997	-0.145	0.995	0.997	0.998	0.997	0.995	0.985	0.986	0.99	0.947	0.997	0.995	0.995	0.995	0.993	0.982	0.998	0.998	0.998	0.994	0.953	0.975	0.996	0.994	0.996	0.998		0.997	NaN	NaN	0.995	0.995	NaN	0.996
	Sebacina	0.955	0.928	0.981	0.961		0.962	0.917	0.962	0.932	0.993		0.998	0.997	0.994	-0.145	0.992	0.997	0.995	0.995	0.991	0.978	0.981	0.988	0.945	0.994	0.992	0.992	0.992	0.995	0.98	0.995	0.995	0.995	0.99	0.956	0.98	0.993	0.991	0.993	0.996		0.994	NaN	NaN	0.992	0.992	NaN	0.994
Phanerochaete	Phanerochaete	0.947	0.922	0.976	0.952		0.954	0.905	0.951	0.921	0.987		0.998	1	0.997	-0.135	0.997	0.998	0.996	0.997	0.997	0.983	0.984	0.983	0.932	0.997	0.997	0.997	0.997	0.988	0.973	0.998	0.998	0.998	0.996	0.949	0.969	0.997	0.996	0.997	0.999		0.995	NaN	NaN	0.997	0.997	NaN	0.997
FS 3
		Firmicutes					Cyanobacteria						Proteobacteria																														Actinobacterida
		Bacillus	Clostridium	Desulfotomaculum	Leuconostoc		Anabaena	Cyanobacterium	Nostoc	Oscillatoria	Pseudanabaena		Acidithiobacillus	Acidobacterium	Agrobacterium	Azorhizobium	Azotobacter	Bdellovibrio	Beijerinckia	Bradyrhizobium	Caulobacter	Desulfovibrio	Erwinia	Geobacter	Klebsiella	Mesorhizobium	Methylococcus	Myxococcus	Nitrobacter	Nitrosococcus	Nitrosomonas	Nitrosospira	Pseudomonas	Rhizobium	Rhodobacter	Rickettsia	Shewanella	Sinorhizobium	Sphingomonas	Variovorax	Xanthomonas		Frankia	Kocuria	Microbacterium	Micrococcus	Nocardia	Pseudonocardia	Streptomyces
Firmicutes	Bacillus	1	0.843	0.863	0.959		0.714	0.666	0.731	0.799	0.81		0.89	-0.169	0.715	NaN	0.019	0.889	0.857	0.399	0.862	0.922	0.876	0.948	0.892	0.528	-0.34	0.887	0.038	0.926	0.864	0.783	0.916	0.582	0.848	0.687	0.884	0.274	0.427	-0.34	0.648		-0.257	0.845	NaN	NaN	-0.155	NaN	0.292
	Clostridium	0.843	1	0.993	0.94		0.858	0.838	0.859	0.951	0.553		0.945	-0.277	0.369	NaN	-0.291	0.95	0.912	0*	0.91	0.842	0.977	0.946	0.959	0.163	-0.242	0.617	-0.284	0.958	0.909	0.957	0.926	0.223	0.887	0.956	0.961	-0.161	0.03	-0.242	0.711		-0.177	0.9	NaN	NaN	0.251	NaN	-0.076
	Desulfotomaculum	0.863	0.993	1	0.95		0.893	0.875	0.88	0.959	0.631		0.942	-0.267	0.36	NaN	-0.326	0.97	0.949	0.023	0.944	0.848	0.991	0.945	0.984	0.178	-0.239	0.636	-0.318	0.98	0.908	0.977	0.952	0.208	0.933	0.94	0.985	-0.168	0.025	-0.239	0.738		-0.179	0.935	NaN	NaN	0.164	NaN	-0.093
	Leuconostoc	0.959	0.94	0.95	1		0.803	0.792	0.796	0.885	0.752		0.972	-0.255	0.623	NaN	-0.208	0.95	0.902	0.24	0.9	0.95	0.961	0.987	0.948	0.457	-0.267	0.829	-0.191	0.984	0.95	0.893	0.939	0.488	0.891	0.834	0.947	0.102	0.318	-0.267	0.775		-0.301	0.889	NaN	NaN	0.049	NaN	0.195
Cyanobacteria	Anabaena	0.714	0.858	0.893	0.803		1	0.976	0.979	0.957	0.695		0.726	0.08	0.102	NaN	-0.408	0.851	0.898	-0.227	0.879	0.599	0.858	0.81	0.896	-0.02	-0.199	0.388	-0.426	0.874	0.797	0.924	0.915	-0.064	0.924	0.883	0.935	-0.436	-0.245	-0.199	0.711		-0.268	0.872	NaN	NaN	0.021	NaN	-0.366
	Cyanobacterium	0.666	0.838	0.875	0.792		0.976	1	0.922	0.913	0.697		0.742	-0.008	0.107	NaN	-0.536	0.821	0.852	-0.2	0.826	0.616	0.849	0.778	0.867	0.051	-0.153	0.387	-0.547	0.864	0.828	0.912	0.876	-0.04	0.885	0.884	0.903	-0.422	-0.201	-0.153	0.803		-0.268	0.822	NaN	NaN	0.122	NaN	-0.306
	Nostoc	0.731	0.859	0.88	0.796		0.979	0.922	1	0.971	0.642		0.701	0.188	0.134	NaN	-0.259	0.83	0.872	-0.26	0.857	0.571	0.83	0.832	0.871	-0.053	-0.25	0.373	-0.282	0.848	0.783	0.886	0.915	-0.038	0.89	0.883	0.921	-0.415	-0.246	-0.25	0.628		-0.297	0.846	NaN	NaN	0.025	NaN	-0.363
	Oscillatoria	0.799	0.951	0.959	0.885		0.957	0.913	0.971	1	0.61		0.833	-0.017	0.24	NaN	-0.3	0.92	0.925	-0.187	0.916	0.708	0.925	0.912	0.938	0.03	-0.202	0.493	-0.315	0.924	0.856	0.95	0.939	0.072	0.922	0.943	0.969	-0.337	-0.138	-0.202	0.673		-0.293	0.909	NaN	NaN	0.114	NaN	-0.257
	Pseudanabaena	0.81	0.553	0.631	0.752		0.695	0.697	0.642	0.61	1		0.623	0.052	0.548	NaN	-0.15	0.678	0.714	0.395	0.699	0.694	0.656	0.697	0.714	0.561	-0.266	0.732	-0.137	0.757	0.7	0.618	0.782	0.439	0.768	0.442	0.725	0.207	0.362	-0.266	0.693		-0.31	0.686	NaN	NaN	-0.425	NaN	0.226
Proteobacteria	Acidithiobacillus	0.89	0.945	0.942	0.972		0.726	0.742	0.701	0.833	0.623		1	-0.439	0.594	NaN	-0.302	0.934	0.86	0.24	0.86	0.965	0.963	0.947	0.92	0.445	-0.221	0.807	-0.276	0.956	0.934	0.889	0.868	0.477	0.833	0.845	0.903	0.098	0.323	-0.221	0.782		-0.233	0.851	NaN	NaN	0.204	NaN	0.22
	Acidobacterium	-0.169	-0.277	-0.267	-0.255		0.08	-0.008	0.188	-0.017	0.052		-0.439	1	-0.19	NaN	0.316	-0.32	-0.226	-0.406	-0.245	-0.465	-0.349	-0.152	-0.268	-0.216	-0.245	-0.374	0.278	-0.269	-0.168	-0.258	-0.072	-0.212	-0.164	-0.149	-0.157	-0.245	-0.282	-0.245	-0.165		-0.352	-0.263	NaN	NaN	-0.245	NaN	-0.268
	Agrobacterium	0.715	0.369	0.36	0.623		0.102	0.107	0.134	0.24	0.548		0.594	-0.19	1	NaN	0.261	0.418	0.301	0.685	0.314	0.753	0.411	0.609	0.368	0.914	-0.259	0.903	0.302	0.484	0.58	0.223	0.41	0.983	0.286	0.177	0.355	0.778	0.919	-0.259	0.431		-0.382	0.298	NaN	NaN	-0.129	NaN	0.862
	Azorhizobium	NaN	NaN	NaN	NaN		NaN	NaN	NaN	NaN	NaN		NaN	NaN	NaN	1	NaN	NaN	NaN	NaN	NaN	NaN	NaN	NaN	NaN	NaN	NaN	NaN	NaN	NaN	NaN	NaN	NaN	NaN	NaN	NaN	NaN	NaN	NaN	NaN	NaN		NaN	NaN	NaN	NaN	NaN	NaN	NaN
	Azotobacter	0.019	-0.291	-0.326	-0.208		-0.408	-0.536	-0.259	-0.3	-0.15		-0.302	0.316	0.261	NaN	1	-0.339	-0.346	0.408	-0.319	-0.196	-0.372	-0.143	-0.313	0.073	-0.236	0.008	0.993	-0.303	-0.273	-0.482	-0.161	0.298	-0.372	-0.378	-0.32	0.561	0.284	-0.236	-0.597		0.3	-0.338	NaN	NaN	-0.22	NaN	0.309
	Bdellovibrio	0.889	0.95	0.97	0.95		0.851	0.821	0.83	0.92	0.678		0.934	-0.32	0.418	NaN	-0.339	1	0.981	0.07	0.982	0.877	0.987	0.933	0.983	0.235	-0.123	0.72	-0.336	0.977	0.846	0.961	0.918	0.262	0.962	0.843	0.972	-0.112	0.103	-0.123	0.691		-0.264	0.981	NaN	NaN	-0.028	NaN	-0.038
	Beijerinckia	0.857	0.912	0.949	0.902		0.898	0.852	0.872	0.925	0.714		0.86	-0.226	0.301	NaN	-0.346	0.981	1	0.018	0.999	0.795	0.958	0.883	0.983	0.134	-0.156	0.639	-0.348	0.955	0.786	0.963	0.93	0.134	0.994	0.817	0.976	-0.205	-0.017	-0.156	0.659		-0.221	0.995	NaN	NaN	-0.13	NaN	-0.169
	Bradyrhizobium	0.399	0*	0.023	0.24		-0.227	-0.2	-0.26	-0.187	0.395		0.24	-0.406	0.685	NaN	0.408	0.07	0.018	1	0.032	0.447	0.084	0.15	0.093	0.745	-0.305	0.635	0.474	0.158	0.173	-0.093	0.134	0.732	0.01	-0.203	0.015	0.913	0.808	-0.305	0.107		0.31	0.011	NaN	NaN	-0.236	NaN	0.782
	Caulobacter	0.862	0.91	0.944	0.9		0.879	0.826	0.857	0.916	0.699		0.86	-0.245	0.314	NaN	-0.319	0.982	0.999	0.032	1	0.8	0.956	0.883	0.98	0.133	-0.143	0.65	-0.321	0.95	0.772	0.955	0.922	0.147	0.988	0.804	0.969	-0.185	-0.003	-0.143	0.63		-0.211	0.998	NaN	NaN	-0.143	NaN	-0.157
	Desulfovibrio	0.922	0.842	0.848	0.95		0.599	0.616	0.571	0.708	0.694		0.965	-0.465	0.753	NaN	-0.196	0.877	0.795	0.447	0.8	1	0.892	0.908	0.853	0.635	-0.244	0.93	-0.158	0.908	0.885	0.779	0.809	0.656	0.772	0.685	0.824	0.325	0.536	-0.244	0.749		-0.252	0.789	NaN	NaN	0.049	NaN	0.427
	Erwinia	0.876	0.977	0.991	0.961		0.858	0.849	0.83	0.925	0.656		0.963	-0.349	0.411	NaN	-0.372	0.987	0.958	0.084	0.956	0.892	1	0.94	0.987	0.25	-0.201	0.701	-0.359	0.987	0.898	0.975	0.931	0.264	0.941	0.897	0.977	-0.112	0.101	-0.201	0.759		-0.208	0.949	NaN	NaN	0.109	NaN	-0.024
	Geobacter	0.948	0.946	0.945	0.987		0.81	0.778	0.832	0.912	0.697		0.947	-0.152	0.609	NaN	-0.143	0.933	0.883	0.15	0.883	0.908	0.94	1	0.927	0.399	-0.282	0.783	-0.134	0.962	0.943	0.878	0.935	0.468	0.868	0.856	0.94	0.058	0.272	-0.282	0.728		-0.355	0.87	NaN	NaN	0.08	NaN	0.155
	Klebsiella	0.892	0.959	0.984	0.948		0.896	0.867	0.871	0.938	0.714		0.92	-0.268	0.368	NaN	-0.313	0.983	0.983	0.093	0.98	0.853	0.987	0.927	1	0.203	-0.24	0.677	-0.304	0.987	0.868	0.974	0.965	0.21	0.974	0.875	0.991	-0.131	0.048	-0.24	0.72		-0.162	0.971	NaN	NaN	0.005	NaN	-0.089
	Mesorhizobium	0.528	0.163	0.178	0.457		-0.02	0.051	-0.053	0.03	0.561		0.445	-0.216	0.914	NaN	0.073	0.235	0.134	0.745	0.133	0.635	0.25	0.399	0.203	1	-0.258	0.808	0.133	0.334	0.471	0.084	0.241	0.94	0.146	0.002	0.187	0.798	0.95	-0.258	0.507		-0.353	0.116	NaN	NaN	-0.14	NaN	0.917
	Methylococcus	-0.34	-0.242	-0.239	-0.267		-0.199	-0.153	-0.25	-0.202	-0.266		-0.221	-0.245	-0.259	NaN	-0.236	-0.123	-0.156	-0.305	-0.143	-0.244	-0.201	-0.282	-0.24	-0.258	1	-0.218	-0.321	-0.235	-0.35	-0.194	-0.371	-0.232	-0.166	-0.247	-0.258	-0.231	-0.164	1	-0.369		-0.14	-0.074	NaN	NaN	-0.143	NaN	-0.157
	Myxococcus	0.887	0.617	0.636	0.829		0.388	0.387	0.373	0.493	0.732		0.807	-0.374	0.903	NaN	0.008	0.72	0.639	0.635	0.65	0.93	0.701	0.783	0.677	0.808	-0.218	1	0.047	0.752	0.722	0.549	0.656	0.831	0.623	0.398	0.643	0.578	0.757	-0.218	0.597		-0.322	0.64	NaN	NaN	-0.218	NaN	0.645
	Nitrobacter	0.038	-0.284	-0.318	-0.191		-0.426	-0.547	-0.282	-0.315	-0.137		-0.276	0.278	0.302	NaN	0.993	-0.336	-0.348	0.474	-0.321	-0.158	-0.359	-0.134	-0.304	0.133	-0.321	0.047	1	-0.292	-0.249	-0.476	-0.153	0.345	-0.374	-0.378	-0.317	0.616	0.338	-0.321	-0.55		0.324	-0.346	NaN	NaN	-0.195	NaN	0.366
	Nitrosococcus	0.926	0.958	0.98	0.984		0.874	0.864	0.848	0.924	0.757		0.956	-0.269	0.484	NaN	-0.303	0.977	0.955	0.158	0.95	0.908	0.987	0.962	0.987	0.334	-0.235	0.752	-0.292	1	0.926	0.952	0.964	0.337	0.949	0.87	0.983	-0.035	0.172	-0.235	0.779		-0.237	0.941	NaN	NaN	0.034	NaN	0.042
	Nitrosomonas	0.864	0.909	0.908	0.95		0.797	0.828	0.783	0.856	0.7		0.934	-0.168	0.58	NaN	-0.273	0.846	0.786	0.173	0.772	0.885	0.898	0.943	0.868	0.471	-0.35	0.722	-0.249	0.926	1	0.846	0.898	0.467	0.788	0.878	0.889	0.057	0.287	-0.35	0.872		-0.312	0.753	NaN	NaN	0.272	NaN	0.202
	Nitrosospira	0.783	0.957	0.977	0.893		0.924	0.912	0.886	0.95	0.618		0.889	-0.258	0.223	NaN	-0.482	0.961	0.963	-0.093	0.955	0.779	0.975	0.878	0.974	0.084	-0.194	0.549	-0.476	0.952	0.846	1	0.916	0.065	0.956	0.922	0.976	-0.314	-0.098	-0.194	0.758		-0.209	0.948	NaN	NaN	0.118	NaN	-0.222
	Pseudomonas	0.916	0.926	0.952	0.939		0.915	0.876	0.915	0.939	0.782		0.868	-0.072	0.41	NaN	-0.161	0.918	0.93	0.134	0.922	0.809	0.931	0.935	0.965	0.241	-0.371	0.656	-0.153	0.964	0.898	0.916	1	0.253	0.935	0.866	0.975	-0.072	0.072	-0.371	0.717		-0.155	0.903	NaN	NaN	-0.003	NaN	-0.058
	Rhizobium	0.582	0.223	0.208	0.488		-0.064	-0.04	-0.038	0.072	0.439		0.477	-0.212	0.983	NaN	0.298	0.262	0.134	0.732	0.147	0.656	0.264	0.468	0.21	0.94	-0.232	0.831	0.345	0.337	0.467	0.065	0.253	1	0.118	0.039	0.192	0.854	0.969	-0.232	0.348		-0.33	0.131	NaN	NaN	-0.088	NaN	0.939
	Rhodobacter	0.848	0.887	0.933	0.891		0.924	0.885	0.89	0.922	0.768		0.833	-0.164	0.286	NaN	-0.372	0.962	0.994	0.01	0.988	0.772	0.941	0.868	0.974	0.146	-0.166	0.623	-0.374	0.949	0.788	0.956	0.935	0.118	1	0.803	0.974	-0.222	-0.029	-0.166	0.691		-0.246	0.984	NaN	NaN	-0.166	NaN	-0.183
	Rickettsia	0.687	0.956	0.94	0.834		0.883	0.884	0.883	0.943	0.442		0.845	-0.149	0.177	NaN	-0.378	0.843	0.817	-0.203	0.804	0.685	0.897	0.856	0.875	0.002	-0.247	0.398	-0.378	0.87	0.878	0.922	0.866	0.039	0.803	1	0.901	-0.357	-0.167	-0.247	0.719		-0.161	0.793	NaN	NaN	0.428	NaN	-0.242
	Shewanella	0.884	0.961	0.985	0.947		0.935	0.903	0.921	0.969	0.725		0.903	-0.157	0.355	NaN	-0.32	0.972	0.976	0.015	0.969	0.824	0.977	0.94	0.991	0.187	-0.258	0.643	-0.317	0.983	0.889	0.976	0.975	0.192	0.974	0.901	1	-0.185	0.013	-0.258	0.745		-0.243	0.958	NaN	NaN	0.019	NaN	-0.121
	Sinorhizobium	0.274	-0.161	-0.168	0.102		-0.436	-0.422	-0.415	-0.337	0.207		0.098	-0.245	0.778	NaN	0.561	-0.112	-0.205	0.913	-0.185	0.325	-0.112	0.058	-0.131	0.798	-0.231	0.578	0.616	-0.035	0.057	-0.314	-0.072	0.854	-0.222	-0.357	-0.185	1	0.92	-0.231	-0.044		0.091	-0.202	NaN	NaN	-0.201	NaN	0.926
	Sphingomonas	0.427	0.03	0.025	0.318		-0.245	-0.201	-0.246	-0.138	0.362		0.323	-0.282	0.919	NaN	0.284	0.103	-0.017	0.808	-0.003	0.536	0.101	0.272	0.048	0.95	-0.164	0.757	0.338	0.172	0.287	-0.098	0.072	0.969	-0.029	-0.167	0.013	0.92	1	-0.164	0.244		-0.243	-0.015	NaN	NaN	-0.164	NaN	0.984
	Variovorax	-0.34	-0.242	-0.239	-0.267		-0.199	-0.153	-0.25	-0.202	-0.266		-0.221	-0.245	-0.259	NaN	-0.236	-0.123	-0.156	-0.305	-0.143	-0.244	-0.201	-0.282	-0.24	-0.258	1	-0.218	-0.321	-0.235	-0.35	-0.194	-0.371	-0.232	-0.166	-0.247	-0.258	-0.231	-0.164	1	-0.369		-0.14	-0.074	NaN	NaN	-0.143	NaN	-0.157
	Xanthomonas	0.648	0.711	0.738	0.775		0.711	0.803	0.628	0.673	0.693		0.782	-0.165	0.431	NaN	-0.597	0.691	0.659	0.107	0.63	0.749	0.759	0.728	0.72	0.507	-0.369	0.597	-0.55	0.779	0.872	0.758	0.717	0.348	0.691	0.719	0.745	-0.044	0.244	-0.369	1		-0.397	0.61	NaN	NaN	0.231	NaN	0.176
Actinobacterida	Frankia	-0.257	-0.177	-0.179	-0.301		-0.268	-0.268	-0.297	-0.293	-0.31		-0.233	-0.352	-0.382	NaN	0.3	-0.264	-0.221	0.31	-0.211	-0.252	-0.208	-0.355	-0.162	-0.353	-0.14	-0.322	0.324	-0.237	-0.312	-0.209	-0.155	-0.33	-0.246	-0.161	-0.243	0.091	-0.243	-0.14	-0.397		1	-0.222	NaN	NaN	0.196	NaN	-0.196
	Kocuria	0.845	0.9	0.935	0.889		0.872	0.822	0.846	0.909	0.686		0.851	-0.263	0.298	NaN	-0.338	0.981	0.995	0.011	0.998	0.789	0.949	0.87	0.971	0.116	-0.074	0.64	-0.346	0.941	0.753	0.948	0.903	0.131	0.984	0.793	0.958	-0.202	-0.015	-0.074	0.61		-0.222	1	NaN	NaN	-0.154	NaN	-0.169
	Microbacterium	NaN	NaN	NaN	NaN		NaN	NaN	NaN	NaN	NaN		NaN	NaN	NaN	NaN	NaN	NaN	NaN	NaN	NaN	NaN	NaN	NaN	NaN	NaN	NaN	NaN	NaN	NaN	NaN	NaN	NaN	NaN	NaN	NaN	NaN	NaN	NaN	NaN	NaN		NaN	NaN	1	NaN	NaN	NaN	NaN
	Micrococcus	NaN	NaN	NaN	NaN		NaN	NaN	NaN	NaN	NaN		NaN	NaN	NaN	NaN	NaN	NaN	NaN	NaN	NaN	NaN	NaN	NaN	NaN	NaN	NaN	NaN	NaN	NaN	NaN	NaN	NaN	NaN	NaN	NaN	NaN	NaN	NaN	NaN	NaN		NaN	NaN	NaN	1	NaN	NaN	NaN
	Nocardia	-0.155	0.251	0.164	0.049		0.021	0.122	0.025	0.114	-0.425		0.204	-0.245	-0.129	NaN	-0.22	-0.028	-0.13	-0.236	-0.143	0.049	0.109	0.08	0.005	-0.14	-0.143	-0.218	-0.195	0.034	0.272	0.118	-0.003	-0.088	-0.166	0.428	0.019	-0.201	-0.164	-0.143	0.231		0.196	-0.154	NaN	NaN	1	NaN	-0.055
	Pseudonocardia	NaN	NaN	NaN	NaN		NaN	NaN	NaN	NaN	NaN		NaN	NaN	NaN	NaN	NaN	NaN	NaN	NaN	NaN	NaN	NaN	NaN	NaN	NaN	NaN	NaN	NaN	NaN	NaN	NaN	NaN	NaN	NaN	NaN	NaN	NaN	NaN	NaN	NaN		NaN	NaN	NaN	NaN	NaN	1	NaN
	Streptomyces	0.292	-0.076	-0.093	0.195		-0.366	-0.306	-0.363	-0.257	0.226		0.22	-0.268	0.862	NaN	0.309	-0.038	-0.169	0.782	-0.157	0.427	-0.024	0.155	-0.089	0.917	-0.157	0.645	0.366	0.042	0.202	-0.222	-0.058	0.939	-0.183	-0.242	-0.121	0.926	0.984	-0.157	0.176		-0.196	-0.169	NaN	NaN	-0.055	NaN	1
	AMF	0.93	0.957	0.973	0.991		0.844	0.837	0.822	0.909	0.739		0.972	-0.283	0.533	NaN	-0.311	0.974	0.939	0.171	0.935	0.932	0.986	0.971	0.974	0.384	-0.26	0.783	-0.293	0.995	0.938	0.942	0.946	0.391	0.929	0.863	0.972	0.001	0.226	-0.26	0.801		-0.285	0.924	NaN	NaN	0.057	NaN	0.1
7 Dikarya	Aspergillus	0.807	0.452	0.459	0.693		0.182	0.164	0.199	0.311	0.627		0.661	-0.31	0.959	NaN	0.26	0.538	0.449	0.764	0.466	0.824	0.519	0.658	0.5	0.852	-0.281	0.96	0.305	0.584	0.587	0.335	0.516	0.919	0.427	0.218	0.462	0.763	0.863	-0.281	0.416		-0.227	0.45	NaN	NaN	-0.244	NaN	0.775
	Cenococcum	0.837	0.519	0.532	0.763		0.325	0.343	0.324	0.408	0.745		0.716	-0.204	0.952	NaN	0.139	0.567	0.482	0.705	0.485	0.852	0.575	0.726	0.556	0.897	-0.35	0.946	0.185	0.66	0.733	0.414	0.612	0.907	0.484	0.344	0.542	0.683	0.829	-0.35	0.608		-0.299	0.464	NaN	NaN	-0.131	NaN	0.747
	Mycosphaerella	0.727	0.321	0.334	0.588		0.076	0.069	0.086	0.178	0.613		0.549	-0.267	0.949	NaN	0.335	0.403	0.322	0.854	0.336	0.736	0.392	0.544	0.383	0.891	-0.327	0.909	0.387	0.474	0.503	0.203	0.426	0.933	0.309	0.094	0.342	0.851	0.907	-0.327	0.361		-0.146	0.316	NaN	NaN	-0.267	NaN	0.835
	Oidiodendron	0.925	0.683	0.69	0.863		0.429	0.417	0.433	0.548	0.714		0.839	-0.345	0.891	NaN	0.107	0.73	0.651	0.658	0.661	0.94	0.733	0.828	0.716	0.763	-0.352	0.975	0.152	0.785	0.781	0.579	0.727	0.816	0.63	0.484	0.683	0.583	0.716	-0.352	0.597		-0.197	0.642	NaN	NaN	-0.104	NaN	0.612
	Cryptococcus	0.809	0.509	0.507	0.735		0.217	0.219	0.228	0.356	0.605		0.724	-0.337	0.973	NaN	0.157	0.571	0.464	0.7	0.478	0.867	0.566	0.703	0.526	0.875	-0.283	0.969	0.205	0.621	0.66	0.387	0.531	0.933	0.44	0.297	0.496	0.716	0.865	-0.283	0.512		-0.304	0.462	NaN	NaN	-0.124	NaN	0.785
	Scleroderma	0.754	0.407	0.406	0.659		0.133	0.137	0.148	0.261	0.593		0.636	-0.276	0.989	NaN	0.225	0.472	0.366	0.744	0.38	0.801	0.466	0.628	0.43	0.914	-0.288	0.941	0.274	0.534	0.594	0.279	0.455	0.966	0.349	0.195	0.403	0.784	0.913	-0.288	0.459		-0.305	0.362	NaN	NaN	-0.164	NaN	0.844
	Sebacina	0.928	0.666	0.679	0.853		0.423	0.401	0.428	0.539	0.725		0.82	-0.347	0.881	NaN	0.132	0.734	0.662	0.669	0.675	0.929	0.724	0.816	0.716	0.745	-0.316	0.978	0.172	0.778	0.747	0.57	0.723	0.802	0.641	0.454	0.679	0.587	0.708	-0.316	0.553		-0.184	0.658	NaN	NaN	-0.173	NaN	0.597
Phanerochaete	Phanerochaete	0.523	0.124	0.129	0.414		-0.141	-0.102	-0.153	-0.042	0.461		0.413	-0.323	0.938	NaN	0.231	0.217	0.106	0.827	0.12	0.624	0.21	0.359	0.165	0.96	-0.178	0.831	0.286	0.281	0.361	0.014	0.178	0.968	0.096	-0.09	0.125	0.895	0.991	-0.178	0.317		-0.245	0.108	NaN	NaN	-0.214	NaN	0.953
FS 4
		Firmicutes					Cyanobacteria						Proteobacteria																														Actinobacterida
		Bacillus	Clostridium	Desulfotomaculum	Leuconostoc		Anabaena	Cyanobacterium	Nostoc	Oscillatoria	Pseudanabaena		Acidithiobacillus	Acidobacterium	Agrobacterium	Azorhizobium	Azotobacter	Bdellovibrio	Beijerinckia	Bradyrhizobium	Caulobacter	Desulfovibrio	Erwinia	Geobacter	Klebsiella	Mesorhizobium	Methylococcus	Myxococcus	Nitrobacter	Nitrosococcus	Nitrosomonas	Nitrosospira	Pseudomonas	Rhizobium	Rhodobacter	Rickettsia	Shewanella	Sinorhizobium	Sphingomonas	Variovorax	Xanthomonas		Frankia	Kocuria	Microbacterium	Micrococcus	Nocardia	Pseudonocardia	Streptomyces
Firmicutes	Bacillus	1	-0.833	0.988	0.397		-0.981	-0.644	-0.961	0.491	0.706		0.399	0.871	0.803	0.379	0.612	0.541	0.8	0.084	0.99	0.936	0.776	0.749	0.678	0.817	0.379	-0.989	0.887	-0.423	0.864	0.462	0.792	0.951	0.814	0.791	0.839	-0.44	0.9	0.823	0.424		-0.754	NaN	0.379	NaN	0.466	NaN	-0.581
	Clostridium	-0.833	1	-0.909	-0.838		0.925	0.96	0.953	0.073	-0.98		0.174	-0.454	-0.999	0.196	-0.947	-0.916	-0.998	-0.621	-0.747	-0.975	-0.995	-0.99	-0.971	-0.363	0.196	0.74	-0.994	0.854	-0.442	0.105	-0.997	-0.622	-0.356	-0.321	-1	0.863	-0.509	-1	-0.854		0.991	NaN	0.196	NaN	-0.878	NaN	0.934
	Desulfotomaculum	0.988	-0.909	1	0.534		-0.999	-0.755	-0.992	0.35	0.807		0.253	0.784	0.885	0.231	0.727	0.665	0.883	0.237	0.956	0.979	0.864	0.842	0.784	0.718	0.231	-0.953	0.948	-0.559	0.776	0.319	0.877	0.892	0.714	0.687	0.913	-0.574	0.822	0.901	0.559		-0.847	NaN	0.231	NaN	0.598	NaN	-0.7
	Leuconostoc	0.397	-0.838	0.534	1		-0.568	-0.958	-0.634	-0.605	0.93		-0.683	-0.106	0.866	-0.699	0.969	0.987	0.868	0.948	0.263	0.695	0.887	0.906	0.944	-0.205	-0.699	-0.253	0.775	-1	-0.12	-0.631	0.875	0.094	-0.211	-0.248	0.833	-0.999	-0.043	0.847	1		-0.902	NaN	-0.699	NaN	0.997	NaN	-0.977
Cyanobacteria	Anabaena	-0.981	0.925	-0.999	-0.568		1	0.781	0.997	-0.312	-0.831		-0.213	-0.759	-0.903	-0.192	-0.754	-0.695	-0.902	-0.276	-0.944	-0.986	-0.884	-0.863	-0.808	-0.69	-0.192	0.94	-0.96	0.592	-0.749	-0.28	-0.896	-0.873	-0.685	-0.657	-0.929	0.606	-0.798	-0.918	-0.592		0.867	NaN	-0.192	NaN	-0.63	NaN	0.729
	Cyanobacterium	-0.644	0.96	-0.755	-0.958		0.781	1	0.83	0.35	-0.996		0.444	-0.185	-0.973	0.464	-0.999	-0.992	-0.974	-0.816	-0.53	-0.873	-0.982	-0.989	-0.999	-0.086	0.464	0.521	-0.924	0.966	-0.171	0.381	-0.977	-0.377	-0.079	-0.042	-0.957	0.97	-0.247	-0.964	-0.966		0.988	NaN	0.464	NaN	-0.977	NaN	0.997
	Nostoc	-0.961	0.953	-0.992	-0.634		0.997	0.83	1	-0.232	-0.874		-0.131	-0.702	-0.936	-0.109	-0.806	-0.752	-0.934	-0.355	-0.913	-0.997	-0.92	-0.902	-0.854	-0.627	-0.109	0.909	-0.98	0.657	-0.692	-0.2	-0.93	-0.829	-0.622	-0.592	-0.956	0.671	-0.745	-0.948	-0.657		0.906	NaN	-0.109	NaN	-0.692	NaN	0.783
	Oscillatoria	0.491	0.073	0.35	-0.605		-0.312	0.35	-0.232	1	-0.27		0.995	0.856	-0.126	0.992	-0.389	-0.467	-0.13	-0.827	0.609	0.152	-0.169	-0.21	-0.307	0.903	0.992	-0.617	0.034	0.581	0.863	0.999	-0.143	0.736	0.906	0.921	-0.063	0.566	0.821	-0.09	-0.581		0.202	NaN	0.992	NaN	-0.542	NaN	0.424
	Pseudanabaena	0.706	-0.98	0.807	0.93		-0.831	-0.996	-0.874	-0.27	1		-0.367	0.267	0.989	-0.387	0.992	0.978	0.99	0.765	0.6	0.911	0.995	0.998	0.999	0.17	-0.387	-0.591	0.953	-0.94	0.254	-0.302	0.992	0.453	0.163	0.126	0.978	-0.946	0.327	0.983	0.941		-0.998	NaN	-0.387	NaN	0.956	NaN	-0.987
Proteobacteria	Acidithiobacillus	0.399	0.174	0.253	-0.683		-0.213	0.444	-0.131	0.995	-0.367		1	0.798	-0.226	1	-0.481	-0.555	-0.23	-0.88	0.525	0.05	-0.268	-0.309	-0.403	0.855	1	-0.533	-0.069	0.661	0.807	0.998	-0.243	0.663	0.858	0.877	-0.164	0.648	0.759	-0.191	-0.661		0.301	NaN	1	NaN	-0.625	NaN	0.514
	Acidobacterium	0.871	-0.454	0.784	-0.106		-0.759	-0.185	-0.702	0.856	0.267		0.798	1	0.406	0.785	0.144	0.058	0.402	-0.417	0.931	0.641	0.366	0.326	0.229	0.995	0.785	-0.935	0.546	0.076	1	0.838	0.39	0.98	0.994	0.99	0.463	0.058	0.998	0.438	-0.076		-0.334	NaN	0.785	NaN	-0.029	NaN	-0.106
	Agrobacterium	0.803	-0.999	0.885	0.866		-0.903	-0.973	-0.936	-0.126	0.989		-0.226	0.406	1	-0.248	0.963	0.936	1	0.662	0.711	0.962	0.999	0.996	0.983	0.313	-0.248	-0.703	0.987	-0.88	0.393	-0.158	1	0.579	0.306	0.271	0.998	-0.889	0.463	0.999	0.88		-0.997	NaN	-0.248	NaN	0.902	NaN	-0.952
	Azorhizobium	0.379	0.196	0.231	-0.699		-0.192	0.464	-0.109	0.992	-0.387		1	0.785	-0.248	1	-0.5	-0.573	-0.252	-0.89	0.505	0.028	-0.29	-0.33	-0.423	0.843	1	-0.514	-0.091	0.678	0.793	0.996	-0.265	0.646	0.846	0.866	-0.186	0.664	0.744	-0.213	-0.677		0.322	NaN	1	NaN	-0.642	NaN	0.533
	Azotobacter	0.612	-0.947	0.727	0.969		-0.754	-0.999	-0.806	-0.389	0.992		-0.481	0.144	0.963	-0.5	1	0.996	0.964	0.839	0.495	0.852	0.974	0.983	0.996	0.045	-0.5	-0.485	0.908	-0.976	0.13	-0.419	0.968	0.338	0.038	0*	0.944	-0.979	0.206	0.953	0.976		-0.981	NaN	-0.5	NaN	0.985	NaN	-0.999
	Bdellovibrio	0.541	-0.916	0.665	0.987		-0.695	-0.992	-0.752	-0.467	0.978		-0.555	0.058	0.936	-0.573	0.996	1	0.937	0.883	0.418	0.803	0.95	0.963	0.985	-0.042	-0.573	-0.408	0.868	-0.991	0.044	-0.496	0.942	0.255	-0.048	-0.086	0.912	-0.993	0.121	0.923	0.991		-0.961	NaN	-0.573	NaN	0.996	NaN	-0.999
	Beijerinckia	0.8	-0.998	0.883	0.868		-0.902	-0.974	-0.934	-0.13	0.99		-0.23	0.402	1	-0.252	0.964	0.937	1	0.665	0.708	0.96	0.999	0.997	0.983	0.309	-0.252	-0.7	0.987	-0.882	0.389	-0.162	1	0.576	0.302	0.266	0.998	-0.891	0.459	0.999	0.882		-0.997	NaN	-0.252	NaN	0.904	NaN	-0.953
	Bradyrhizobium	0.084	-0.621	0.237	0.948		-0.276	-0.816	-0.355	-0.827	0.765		-0.88	-0.417	0.662	-0.89	0.839	0.883	0.665	1	-0.057	0.43	0.693	0.724	0.789	-0.506	-0.89	0.068	0.534	-0.938	-0.429	-0.845	0.675	-0.228	-0.511	-0.543	0.613	-0.932	-0.359	0.634	0.938		-0.718	NaN	-0.89	NaN	0.921	NaN	-0.86
	Caulobacter	0.99	-0.747	0.956	0.263		-0.944	-0.53	-0.913	0.609	0.6		0.525	0.931	0.711	0.505	0.495	0.418	0.708	-0.057	1	0.877	0.679	0.648	0.568	0.89	0.505	-1	0.813	-0.292	0.926	0.582	0.698	0.985	0.887	0.87	0.754	-0.309	0.952	0.735	0.292		-0.654	NaN	0.505	NaN	0.337	NaN	-0.461
	Desulfovibrio	0.936	-0.975	0.979	0.695		-0.986	-0.873	-0.997	0.152	0.911		0.05	0.641	0.962	0.028	0.852	0.803	0.96	0.43	0.877	1	0.949	0.934	0.894	0.561	0.028	-0.872	0.993	-0.716	0.631	0.119	0.957	0.781	0.556	0.524	0.977	-0.729	0.688	0.971	0.716		-0.937	NaN	0.028	NaN	0.749	NaN	-0.831
	Erwinia	0.776	-0.995	0.864	0.887		-0.884	-0.982	-0.92	-0.169	0.995		-0.268	0.366	0.999	-0.29	0.974	0.95	0.999	0.693	0.679	0.949	1	0.999	0.99	0.271	-0.29	-0.672	0.979	-0.9	0.353	-0.201	1	0.543	0.265	0.228	0.994	-0.908	0.424	0.997	0.9		-0.999	NaN	-0.29	NaN	0.92	NaN	-0.964
	Geobacter	0.749	-0.99	0.842	0.906		-0.863	-0.989	-0.902	-0.21	0.998		-0.309	0.326	0.996	-0.33	0.983	0.963	0.997	0.724	0.648	0.934	0.999	1	0.995	0.23	-0.33	-0.64	0.97	-0.918	0.313	-0.242	0.998	0.507	0.223	0.187	0.989	-0.925	0.385	0.993	0.918		-1	NaN	-0.33	NaN	0.936	NaN	-0.975
	Klebsiella	0.678	-0.971	0.784	0.944		-0.808	-0.999	-0.854	-0.307	0.999		-0.403	0.229	0.983	-0.423	0.996	0.985	0.983	0.789	0.568	0.894	0.99	0.995	1	0.131	-0.423	-0.559	0.941	-0.953	0.216	-0.339	0.986	0.418	0.124	0.087	0.969	-0.958	0.29	0.975	0.953		-0.994	NaN	-0.423	NaN	0.966	NaN	-0.992
	Mesorhizobium	0.817	-0.363	0.718	-0.205		-0.69	-0.086	-0.627	0.903	0.17		0.855	0.995	0.313	0.843	0.045	-0.042	0.309	-0.506	0.89	0.561	0.271	0.23	0.131	1	0.843	-0.895	0.459	0.176	0.996	0.888	0.296	0.955	1	0.999	0.372	0.158	0.987	0.346	-0.175		-0.238	NaN	0.843	NaN	-0.128	NaN	-0.006
	Methylococcus	0.379	0.196	0.231	-0.699		-0.192	0.464	-0.109	0.992	-0.387		1	0.785	-0.248	1	-0.5	-0.573	-0.252	-0.89	0.505	0.028	-0.29	-0.33	-0.423	0.843	1	-0.514	-0.091	0.678	0.793	0.996	-0.265	0.646	0.846	0.866	-0.186	0.664	0.744	-0.213	-0.677		0.322	NaN	1	NaN	-0.642	NaN	0.533
	Myxococcus	-0.989	0.74	-0.953	-0.253		0.94	0.521	0.909	-0.617	-0.591		-0.533	-0.935	-0.703	-0.514	-0.485	-0.408	-0.7	0.068	-1	-0.872	-0.672	-0.64	-0.559	-0.895	-0.514	1	-0.807	0.282	-0.93	-0.591	-0.691	-0.987	-0.892	-0.875	-0.747	0.299	-0.956	-0.728	-0.282		0.646	NaN	-0.514	NaN	-0.327	NaN	0.452
	Nitrobacter	0.887	-0.994	0.948	0.775		-0.96	-0.924	-0.98	0.034	0.953		-0.069	0.546	0.987	-0.091	0.908	0.868	0.987	0.534	0.813	0.993	0.979	0.97	0.941	0.459	-0.091	-0.807	1	-0.794	0.534	0*	0.984	0.701	0.453	0.42	0.995	-0.805	0.597	0.992	0.794		-0.972	NaN	-0.091	NaN	0.822	NaN	-0.891
	Nitrosococcus	-0.423	0.854	-0.559	-1		0.592	0.966	0.657	0.581	-0.94		0.661	0.076	-0.88	0.678	-0.976	-0.991	-0.882	-0.938	-0.292	-0.716	-0.9	-0.918	-0.953	0.176	0.678	0.282	-0.794	1	0.09	0.608	-0.888	-0.123	0.182	0.219	-0.848	1	0.014	-0.863	-1		0.914	NaN	0.678	NaN	-0.999	NaN	0.983
	Nitrosomonas	0.864	-0.442	0.776	-0.12		-0.749	-0.171	-0.692	0.863	0.254		0.807	1	0.393	0.793	0.13	0.044	0.389	-0.429	0.926	0.631	0.353	0.313	0.216	0.996	0.793	-0.93	0.534	0.09	1	0.846	0.377	0.977	0.996	0.992	0.45	0.072	0.997	0.426	-0.09		-0.321	NaN	0.793	NaN	-0.043	NaN	-0.092
	Nitrosospira	0.462	0.105	0.319	-0.631		-0.28	0.381	-0.2	0.999	-0.302		0.998	0.838	-0.158	0.996	-0.419	-0.496	-0.162	-0.845	0.582	0.119	-0.201	-0.242	-0.339	0.888	0.996	-0.591	0*	0.608	0.846	1	-0.176	0.713	0.892	0.908	-0.096	0.593	0.802	-0.123	-0.607		0.234	NaN	0.996	NaN	-0.569	NaN	0.453
	Pseudomonas	0.792	-0.997	0.877	0.875		-0.896	-0.977	-0.93	-0.143	0.992		-0.243	0.39	1	-0.265	0.968	0.942	1	0.675	0.698	0.957	1	0.998	0.986	0.296	-0.265	-0.691	0.984	-0.888	0.377	-0.176	1	0.565	0.289	0.253	0.997	-0.897	0.447	0.999	0.889		-0.998	NaN	-0.265	NaN	0.909	NaN	-0.957
	Rhizobium	0.951	-0.622	0.892	0.094		-0.873	-0.377	-0.829	0.736	0.453		0.663	0.98	0.579	0.646	0.338	0.255	0.576	-0.228	0.985	0.781	0.543	0.507	0.418	0.955	0.646	-0.987	0.701	-0.123	0.977	0.713	0.565	1	0.953	0.941	0.63	-0.141	0.991	0.608	0.124		-0.514	NaN	0.646	NaN	0.17	NaN	-0.302
	Rhodobacter	0.814	-0.356	0.714	-0.211		-0.685	-0.079	-0.622	0.906	0.163		0.858	0.994	0.306	0.846	0.038	-0.048	0.302	-0.511	0.887	0.556	0.265	0.223	0.124	1	0.846	-0.892	0.453	0.182	0.996	0.892	0.289	0.953	1	0.999	0.366	0.164	0.986	0.34	-0.182		-0.231	NaN	0.846	NaN	-0.135	NaN	0*
	Rickettsia	0.791	-0.321	0.687	-0.248		-0.657	-0.042	-0.592	0.921	0.126		0.877	0.99	0.271	0.866	0*	-0.086	0.266	-0.543	0.87	0.524	0.228	0.187	0.087	0.999	0.866	-0.875	0.42	0.219	0.992	0.908	0.253	0.941	0.999	1	0.331	0.201	0.979	0.305	-0.218		-0.195	NaN	0.866	NaN	-0.172	NaN	0.038
	Shewanella	0.839	-1	0.913	0.833		-0.929	-0.957	-0.956	-0.063	0.978		-0.164	0.463	0.998	-0.186	0.944	0.912	0.998	0.613	0.754	0.977	0.994	0.989	0.969	0.372	-0.186	-0.747	0.995	-0.848	0.45	-0.096	0.997	0.63	0.366	0.331	1	-0.858	0.518	1	0.849		-0.99	NaN	-0.186	NaN	0.873	NaN	-0.931
	Sinorhizobium	-0.44	0.863	-0.574	-0.999		0.606	0.97	0.671	0.566	-0.946		0.648	0.058	-0.889	0.664	-0.979	-0.993	-0.891	-0.932	-0.309	-0.729	-0.908	-0.925	-0.958	0.158	0.664	0.299	-0.805	1	0.072	0.593	-0.897	-0.141	0.164	0.201	-0.858	1	-0.005	-0.872	-1		0.922	NaN	0.664	NaN	-1	NaN	0.986
	Sphingomonas	0.9	-0.509	0.822	-0.043		-0.798	-0.247	-0.745	0.821	0.327		0.759	0.998	0.463	0.744	0.206	0.121	0.459	-0.359	0.952	0.688	0.424	0.385	0.29	0.987	0.744	-0.956	0.597	0.014	0.997	0.802	0.447	0.991	0.986	0.979	0.518	-0.005	1	0.494	-0.013		-0.392	NaN	0.744	NaN	0.034	NaN	-0.169
	Variovorax	0.823	-1	0.901	0.847		-0.918	-0.964	-0.948	-0.09	0.983		-0.191	0.438	0.999	-0.213	0.953	0.923	0.999	0.634	0.735	0.971	0.997	0.993	0.975	0.346	-0.213	-0.728	0.992	-0.863	0.426	-0.123	0.999	0.608	0.34	0.305	1	-0.872	0.494	1	0.863		-0.994	NaN	-0.213	NaN	0.886	NaN	-0.94
	Xanthomonas	0.424	-0.854	0.559	1		-0.592	-0.966	-0.657	-0.581	0.941		-0.661	-0.076	0.88	-0.677	0.976	0.991	0.882	0.938	0.292	0.716	0.9	0.918	0.953	-0.175	-0.677	-0.282	0.794	-1	-0.09	-0.607	0.889	0.124	-0.182	-0.218	0.849	-1	-0.013	0.863	1		-0.915	NaN	-0.677	NaN	0.999	NaN	-0.983
Actinobacterida	Frankia	-0.754	0.991	-0.847	-0.902		0.867	0.988	0.906	0.202	-0.998		0.301	-0.334	-0.997	0.322	-0.981	-0.961	-0.997	-0.718	-0.654	-0.937	-0.999	-1	-0.994	-0.238	0.322	0.646	-0.972	0.914	-0.321	0.234	-0.998	-0.514	-0.231	-0.195	-0.99	0.922	-0.392	-0.994	-0.915		1	NaN	0.322	NaN	-0.933	NaN	0.973
	Kocuria	NaN	NaN	NaN	NaN		NaN	NaN	NaN	NaN	NaN		NaN	NaN	NaN	NaN	NaN	NaN	NaN	NaN	NaN	NaN	NaN	NaN	NaN	NaN	NaN	NaN	NaN	NaN	NaN	NaN	NaN	NaN	NaN	NaN	NaN	NaN	NaN	NaN	NaN		NaN	1	NaN	NaN	NaN	NaN	NaN
	Microbacterium	0.379	0.196	0.231	-0.699		-0.192	0.464	-0.109	0.992	-0.387		1	0.785	-0.248	1	-0.5	-0.573	-0.252	-0.89	0.505	0.028	-0.29	-0.33	-0.423	0.843	1	-0.514	-0.091	0.678	0.793	0.996	-0.265	0.646	0.846	0.866	-0.186	0.664	0.744	-0.213	-0.677		0.322	NaN	1	NaN	-0.642	NaN	0.533
	Micrococcus	NaN	NaN	NaN	NaN		NaN	NaN	NaN	NaN	NaN		NaN	NaN	NaN	NaN	NaN	NaN	NaN	NaN	NaN	NaN	NaN	NaN	NaN	NaN	NaN	NaN	NaN	NaN	NaN	NaN	NaN	NaN	NaN	NaN	NaN	NaN	NaN	NaN	NaN		NaN	NaN	NaN	1	NaN	NaN	NaN
	Nocardia	0.466	-0.878	0.598	0.997		-0.63	-0.977	-0.692	-0.542	0.956		-0.625	-0.029	0.902	-0.642	0.985	0.996	0.904	0.921	0.337	0.749	0.92	0.936	0.966	-0.128	-0.642	-0.327	0.822	-0.999	-0.043	-0.569	0.909	0.17	-0.135	-0.172	0.873	-1	0.034	0.886	0.999		-0.933	NaN	-0.642	NaN	1	NaN	-0.991
	Pseudonocardia	NaN	NaN	NaN	NaN		NaN	NaN	NaN	NaN	NaN		NaN	NaN	NaN	NaN	NaN	NaN	NaN	NaN	NaN	NaN	NaN	NaN	NaN	NaN	NaN	NaN	NaN	NaN	NaN	NaN	NaN	NaN	NaN	NaN	NaN	NaN	NaN	NaN	NaN		NaN	NaN	NaN	NaN	NaN	1	NaN
	Streptomyces	-0.581	0.934	-0.7	-0.977		0.729	0.997	0.783	0.424	-0.987		0.514	-0.106	-0.952	0.533	-0.999	-0.999	-0.953	-0.86	-0.461	-0.831	-0.964	-0.975	-0.992	-0.006	0.533	0.452	-0.891	0.983	-0.092	0.453	-0.957	-0.302	0*	0.038	-0.931	0.986	-0.169	-0.94	-0.983		0.973	NaN	0.533	NaN	-0.991	NaN	1
	AMF	-0.925	0.981	-0.972	-0.716		0.981	0.887	0.994	-0.122	-0.923		-0.02	-0.618	-0.969	0.002	-0.867	-0.821	-0.968	-0.457	-0.862	-1	-0.958	-0.945	-0.907	-0.536	0.002	0.856	-0.996	0.737	-0.607	-0.089	-0.965	-0.762	-0.531	-0.499	-0.983	0.749	-0.666	-0.978	-0.737		0.947	NaN	0.002	NaN	-0.768	NaN	0.847
7 Dikarya	Aspergillus	0.998	-0.867	0.996	0.454		-0.991	-0.692	-0.977	0.434	0.75		0.34	0.838	0.839	0.319	0.661	0.594	0.837	0.147	0.979	0.956	0.815	0.789	0.723	0.779	0.319	-0.977	0.915	-0.48	0.83	0.405	0.829	0.93	0.775	0.751	0.872	-0.496	0.871	0.858	0.481		-0.794	NaN	0.319	NaN	0.522	NaN	-0.632
	Cenococcum	-0.997	0.873	-0.997	-0.465		0.993	0.7	0.979	-0.423	-0.758		-0.329	-0.831	-0.846	-0.308	-0.67	-0.604	-0.843	-0.159	-0.977	-0.96	-0.822	-0.797	-0.732	-0.771	-0.308	0.974	-0.92	0.491	-0.823	-0.393	-0.836	-0.925	-0.767	-0.743	-0.878	0.507	-0.864	-0.864	-0.491		0.802	NaN	-0.308	NaN	-0.532	NaN	0.641
	Mycosphaerella	-0.951	0.622	-0.892	-0.094		0.873	0.377	0.829	-0.736	-0.454		-0.663	-0.98	-0.58	-0.646	-0.338	-0.256	-0.576	0.228	-0.985	-0.781	-0.544	-0.508	-0.418	-0.955	-0.646	0.987	-0.702	0.123	-0.977	-0.713	-0.565	-1	-0.953	-0.941	-0.63	0.142	-0.991	-0.608	-0.124		0.515	NaN	-0.646	NaN	-0.171	NaN	0.302
	Oidiodendron	0.965	-0.66	0.913	0.143		-0.896	-0.422	-0.856	0.701	0.497		0.625	0.969	0.619	0.607	0.385	0.303	0.616	-0.179	0.992	0.811	0.585	0.55	0.463	0.939	0.607	-0.994	0.736	-0.172	0.965	0.677	0.605	0.999	0.937	0.923	0.668	-0.191	0.983	0.647	0.173		-0.556	NaN	0.607	NaN	0.219	NaN	-0.349
	Cryptococcus	0.995	-0.774	0.967	0.303		-0.956	-0.564	-0.929	0.576	0.632		0.489	0.916	0.739	0.47	0.53	0.455	0.736	-0.016	0.999	0.896	0.709	0.678	0.601	0.871	0.47	-0.999	0.837	-0.331	0.91	0.548	0.727	0.977	0.868	0.848	0.78	-0.348	0.939	0.763	0.331		-0.684	NaN	0.47	NaN	0.375	NaN	-0.497
	Scleroderma	0.986	-0.913	1	0.542		-1	-0.761	-0.993	0.341	0.813		0.243	0.778	0.89	0.222	0.734	0.672	0.888	0.246	0.953	0.981	0.869	0.847	0.79	0.712	0.222	-0.95	0.951	-0.566	0.77	0.31	0.882	0.888	0.707	0.68	0.917	-0.582	0.816	0.905	0.567		-0.852	NaN	0.222	NaN	0.605	NaN	-0.707
	Sebacina	0.919	-0.549	0.848	0.004		-0.825	-0.292	-0.775	0.794	0.371		0.728	0.994	0.504	0.712	0.252	0.167	0.5	-0.315	0.966	0.721	0.466	0.428	0.335	0.978	0.712	-0.968	0.634	-0.033	0.992	0.773	0.488	0.996	0.977	0.968	0.557	-0.052	0.999	0.534	0.034		-0.435	NaN	0.712	NaN	0.081	NaN	-0.215
Phanerochaete	Phanerochaete	-0.816	0.36	-0.716	0.207		0.688	0.083	0.625	-0.904	-0.167		-0.856	-0.995	-0.31	-0.844	-0.042	0.044	-0.306	0.508	-0.889	-0.559	-0.268	-0.227	-0.128	-1	-0.844	0.894	-0.457	-0.178	-0.996	-0.89	-0.293	-0.955	-1	-0.999	-0.369	-0.16	-0.986	-0.344	0.178		0.235	NaN	-0.844	NaN	0.131	NaN	0.004
FS 5
		Firmicutes					Cyanobacteria						Proteobacteria																														Actinobacterida
		Bacillus	Clostridium	Desulfotomaculum	Leuconostoc		Anabaena	Cyanobacterium	Nostoc	Oscillatoria	Pseudanabaena		Acidithiobacillus	Acidobacterium	Agrobacterium	Azorhizobium	Azotobacter	Bdellovibrio	Beijerinckia	Bradyrhizobium	Caulobacter	Desulfovibrio	Erwinia	Geobacter	Klebsiella	Mesorhizobium	Methylococcus	Myxococcus	Nitrobacter	Nitrosococcus	Nitrosomonas	Nitrosospira	Pseudomonas	Rhizobium	Rhodobacter	Rickettsia	Shewanella	Sinorhizobium	Sphingomonas	Variovorax	Xanthomonas		Frankia	Kocuria	Microbacterium	Micrococcus	Nocardia	Pseudonocardia	Streptomyces
Firmicutes	Bacillus	1	0.976	0.92	0.982		0.982	0.938	0.954	0.919	0.869		0.283	0.532	0.297	-0.01	-0.137	0.923	0.566	0.034	-0.019	0.729	0.877	0.595	0.92	0.133	0.354	0.002	0.034	0.857	0.735	0.783	0.709	0.131	0.084	0.952	0.955	0.083	-0.002	0.059	0.565		0*	-0.035	NaN	NaN	0.344	-0.115	0.279
	Clostridium	0.976	1	0.844	0.97		0.934	0.866	0.88	0.89	0.791		0.186	0.462	0.204	-0.098	-0.194	0.87	0.566	-0.037	-0.097	0.634	0.769	0.481	0.842	0.048	0.426	-0.062	-0.054	0.749	0.61	0.771	0.615	0.054	0.045	0.972	0.967	0.019	-0.061	-0.075	0.473		-0.104	-0.097	NaN	NaN	0.429	-0.122	0.293
	Desulfotomaculum	0.92	0.844	1	0.91		0.955	0.963	0.969	0.786	0.964		0.433	0.543	0.447	0.175	0.038	0.929	0.438	0.205	0.163	0.8	0.978	0.699	0.952	0.244	0.102	0.081	0.205	0.948	0.792	0.627	0.793	0.266	0.166	0.793	0.78	0.192	0.151	0.106	0.624		0.134	0.14	NaN	NaN	0.08	-0.132	0.156
	Leuconostoc	0.982	0.97	0.91	1		0.976	0.936	0.939	0.865	0.88		0.204	0.433	0.219	-0.081	-0.163	0.9	0.494	-0.025	-0.083	0.647	0.847	0.5	0.89	0.03	0.29	-0.099	-0.047	0.825	0.652	0.715	0.632	0.047	0.011	0.939	0.931	0*	-0.063	-0.026	0.478		-0.116	-0.087	NaN	NaN	0.295	-0.07	0.194
Cyanobacteria	Anabaena	0.982	0.934	0.955	0.976		1	0.983	0.988	0.878	0.927		0.253	0.467	0.269	-0.034	-0.162	0.905	0.462	-0.004	-0.049	0.706	0.925	0.58	0.933	0.081	0.205	-0.053	0*	0.907	0.78	0.708	0.69	0.085	0.011	0.908	0.891	0.025	-0.049	0.127	0.536		-0.034	-0.074	NaN	NaN	0.188	-0.105	0.155
	Cyanobacterium	0.938	0.866	0.963	0.936		0.983	1	0.982	0.835	0.933		0.249	0.428	0.268	-0.017	-0.162	0.871	0.394	-0.009	-0.039	0.68	0.95	0.567	0.936	0.05	0.1	-0.119	-0.005	0.945	0.828	0.657	0.673	0.069	-0.014	0.855	0.806	0.012	-0.053	0.235	0.536		-0.053	-0.075	NaN	NaN	0.073	-0.072	0.086
	Nostoc	0.954	0.88	0.969	0.939		0.988	0.982	1	0.837	0.957		0.31	0.483	0.32	0.024	-0.106	0.9	0.413	0.051	0.006	0.746	0.957	0.638	0.934	0.146	0.117	0.033	0.071	0.928	0.809	0.649	0.725	0.139	0.031	0.838	0.839	0.06	-0.006	0.159	0.556		0.06	-0.024	NaN	NaN	0.094	-0.127	0.109
	Oscillatoria	0.919	0.89	0.786	0.865		0.878	0.835	0.837	1	0.665		0.375	0.688	0.401	0.126	-0.053	0.876	0.779	0.122	0.103	0.745	0.799	0.647	0.903	0.244	0.609	0.018	0.129	0.829	0.819	0.951	0.74	0.251	0.255	0.938	0.937	0.253	0.122	0.245	0.72		0.095	0.06	NaN	NaN	0.573	-0.132	0.547
	Pseudanabaena	0.869	0.791	0.964	0.88		0.927	0.933	0.957	0.665	1		0.306	0.38	0.313	0.042	-0.046	0.849	0.241	0.093	0.037	0.703	0.931	0.599	0.862	0.142	-0.092	0.08	0.103	0.874	0.688	0.447	0.681	0.141	0.002	0.704	0.711	0.034	0.016	0.031	0.455		0.069	0.024	NaN	NaN	-0.099	-0.106	-0.058
Proteobacteria	Acidithiobacillus	0.283	0.186	0.433	0.204		0.253	0.249	0.31	0.375	0.306		1	0.907	0.993	0.946	0.834	0.605	0.685	0.952	0.943	0.843	0.51	0.9	0.543	0.95	0.39	0.733	0.958	0.496	0.472	0.463	0.863	0.976	0.926	0.148	0.276	0.951	0.936	0.072	0.885		0.871	0.926	NaN	NaN	0.366	-0.115	0.684
	Acidobacterium	0.532	0.462	0.543	0.433		0.467	0.428	0.483	0.688	0.38		0.907	1	0.916	0.783	0.608	0.758	0.901	0.782	0.771	0.914	0.614	0.927	0.709	0.857	0.663	0.609	0.796	0.623	0.642	0.773	0.924	0.866	0.853	0.469	0.582	0.865	0.782	0.156	0.966		0.734	0.74	NaN	NaN	0.628	-0.15	0.842
	Agrobacterium	0.297	0.204	0.447	0.219		0.269	0.268	0.32	0.401	0.313		0.993	0.916	1	0.95	0.817	0.621	0.708	0.95	0.944	0.849	0.526	0.906	0.562	0.943	0.411	0.706	0.952	0.518	0.497	0.49	0.873	0.976	0.933	0.176	0.29	0.957	0.938	0.083	0.906		0.846	0.924	NaN	NaN	0.383	-0.11	0.705
	Azorhizobium	-0.01	-0.098	0.175	-0.081		-0.034	-0.017	0.024	0.126	0.042		0.946	0.783	0.95	1	0.906	0.354	0.567	0.983	0.997	0.644	0.268	0.745	0.298	0.929	0.326	0.705	0.978	0.272	0.283	0.27	0.681	0.975	0.955	-0.112	-0.005	0.977	0.987	0.065	0.769		0.863	0.982	NaN	NaN	0.299	-0.076	0.657
	Azotobacter	-0.137	-0.194	0.038	-0.163		-0.162	-0.162	-0.106	-0.053	-0.046		0.834	0.608	0.817	0.906	1	0.221	0.428	0.921	0.923	0.467	0.101	0.562	0.133	0.811	0.241	0.646	0.892	0.08	0.04	0.089	0.502	0.871	0.871	-0.242	-0.116	0.871	0.919	-0.178	0.579		0.748	0.936	NaN	NaN	0.244	-0.114	0.54
	Bdellovibrio	0.923	0.87	0.929	0.9		0.905	0.871	0.9	0.876	0.849		0.605	0.758	0.621	0.354	0.221	1	0.709	0.4	0.35	0.903	0.916	0.814	0.964	0.452	0.414	0.253	0.388	0.891	0.748	0.791	0.901	0.474	0.42	0.831	0.882	0.424	0.362	0.034	0.788		0.297	0.337	NaN	NaN	0.405	-0.079	0.469
	Beijerinckia	0.566	0.566	0.438	0.494		0.462	0.394	0.413	0.779	0.241		0.685	0.901	0.708	0.567	0.428	0.709	1	0.566	0.56	0.736	0.475	0.708	0.657	0.618	0.899	0.325	0.542	0.52	0.543	0.908	0.757	0.656	0.741	0.627	0.693	0.71	0.603	0.089	0.862		0.434	0.538	NaN	NaN	0.876	-0.099	0.942
	Bradyrhizobium	0.034	-0.037	0.205	-0.025		-0.004	-0.009	0.051	0.122	0.093		0.952	0.782	0.95	0.983	0.921	0.4	0.566	1	0.992	0.668	0.27	0.752	0.302	0.944	0.332	0.763	0.987	0.249	0.209	0.252	0.696	0.982	0.957	-0.086	0.052	0.969	0.992	-0.078	0.74		0.868	0.996	NaN	NaN	0.324	-0.064	0.646
	Caulobacter	-0.019	-0.097	0.163	-0.083		-0.049	-0.039	0.006	0.103	0.037		0.943	0.771	0.944	0.997	0.923	0.35	0.56	0.992	1	0.633	0.245	0.729	0.278	0.929	0.328	0.717	0.981	0.24	0.233	0.249	0.668	0.976	0.96	-0.123	-0.007	0.976	0.994	0.002	0.747		0.857	0.993	NaN	NaN	0.309	-0.07	0.654
	Desulfovibrio	0.729	0.634	0.8	0.647		0.706	0.68	0.746	0.745	0.703		0.843	0.914	0.849	0.644	0.467	0.903	0.736	0.668	0.633	1	0.844	0.979	0.864	0.759	0.406	0.578	0.695	0.814	0.757	0.71	0.994	0.752	0.66	0.586	0.689	0.691	0.628	0.125	0.912		0.657	0.604	NaN	NaN	0.374	-0.168	0.581
	Erwinia	0.877	0.769	0.978	0.847		0.925	0.95	0.957	0.799	0.931		0.51	0.614	0.526	0.268	0.101	0.916	0.475	0.27	0.245	0.844	1	0.774	0.967	0.33	0.108	0.138	0.288	0.984	0.885	0.65	0.841	0.346	0.232	0.74	0.733	0.275	0.218	0.253	0.712		0.235	0.202	NaN	NaN	0.068	-0.133	0.206
	Geobacter	0.595	0.481	0.699	0.5		0.58	0.567	0.638	0.647	0.599		0.9	0.927	0.906	0.745	0.562	0.814	0.708	0.752	0.729	0.979	0.774	1	0.779	0.846	0.373	0.669	0.791	0.744	0.73	0.635	0.979	0.833	0.729	0.439	0.557	0.774	0.713	0.187	0.928		0.768	0.692	NaN	NaN	0.33	-0.145	0.601
	Klebsiella	0.92	0.842	0.952	0.89		0.933	0.936	0.934	0.903	0.862		0.543	0.709	0.562	0.298	0.133	0.964	0.657	0.302	0.278	0.864	0.967	0.779	1	0.353	0.337	0.103	0.3	0.972	0.878	0.806	0.867	0.386	0.329	0.84	0.835	0.348	0.271	0.225	0.787		0.212	0.239	NaN	NaN	0.302	-0.12	0.395
	Mesorhizobium	0.133	0.048	0.244	0.03		0.081	0.05	0.146	0.244	0.142		0.95	0.857	0.943	0.929	0.811	0.452	0.618	0.944	0.929	0.759	0.33	0.846	0.353	1	0.394	0.888	0.977	0.296	0.322	0.346	0.764	0.981	0.916	-0.004	0.174	0.946	0.925	0.025	0.783		0.962	0.917	NaN	NaN	0.374	-0.101	0.679
	Methylococcus	0.354	0.426	0.102	0.29		0.205	0.1	0.117	0.609	-0.092		0.39	0.663	0.411	0.326	0.241	0.414	0.899	0.332	0.328	0.406	0.108	0.373	0.337	0.394	1	0.18	0.299	0.162	0.228	0.794	0.421	0.417	0.573	0.511	0.572	0.512	0.397	-0.05	0.57		0.221	0.325	NaN	NaN	0.989	-0.101	0.919
	Myxococcus	0.002	-0.062	0.081	-0.099		-0.053	-0.119	0.033	0.018	0.08		0.733	0.609	0.706	0.705	0.646	0.253	0.325	0.763	0.717	0.578	0.138	0.669	0.103	0.888	0.18	1	0.831	0.048	0.065	0.055	0.549	0.799	0.676	-0.182	0.058	0.713	0.714	-0.153	0.471		0.933	0.728	NaN	NaN	0.184	-0.093	0.409
	Nitrobacter	0.034	-0.054	0.205	-0.047		0*	-0.005	0.071	0.129	0.103		0.958	0.796	0.952	0.978	0.892	0.388	0.542	0.987	0.981	0.695	0.288	0.791	0.3	0.977	0.299	0.831	1	0.26	0.259	0.243	0.714	0.989	0.935	-0.107	0.046	0.962	0.972	-0.005	0.748		0.933	0.974	NaN	NaN	0.282	-0.089	0.622
	Nitrosococcus	0.857	0.749	0.948	0.825		0.907	0.945	0.928	0.829	0.874		0.496	0.623	0.518	0.272	0.08	0.891	0.52	0.249	0.24	0.814	0.984	0.744	0.972	0.296	0.162	0.048	0.26	1	0.927	0.704	0.818	0.329	0.243	0.757	0.718	0.282	0.216	0.341	0.738		0.192	0.187	NaN	NaN	0.113	-0.136	0.253
	Nitrosomonas	0.735	0.61	0.792	0.652		0.78	0.828	0.809	0.819	0.688		0.472	0.642	0.497	0.283	0.04	0.748	0.543	0.209	0.233	0.757	0.885	0.73	0.878	0.322	0.228	0.065	0.259	0.927	1	0.732	0.764	0.33	0.248	0.669	0.619	0.304	0.194	0.591	0.763		0.258	0.146	NaN	NaN	0.147	-0.15	0.33
	Nitrosospira	0.783	0.771	0.627	0.715		0.708	0.657	0.649	0.951	0.447		0.463	0.773	0.49	0.27	0.089	0.791	0.908	0.252	0.249	0.71	0.65	0.635	0.806	0.346	0.794	0.055	0.243	0.704	0.732	1	0.721	0.373	0.435	0.854	0.854	0.419	0.281	0.233	0.78		0.171	0.208	NaN	NaN	0.753	-0.148	0.753
	Pseudomonas	0.709	0.615	0.793	0.632		0.69	0.673	0.725	0.74	0.681		0.863	0.924	0.873	0.681	0.502	0.901	0.757	0.696	0.668	0.994	0.841	0.979	0.867	0.764	0.421	0.549	0.714	0.818	0.764	0.721	1	0.774	0.694	0.579	0.667	0.724	0.662	0.147	0.938		0.649	0.638	NaN	NaN	0.386	-0.138	0.614
	Rhizobium	0.131	0.054	0.266	0.047		0.085	0.069	0.139	0.251	0.141		0.976	0.866	0.976	0.975	0.871	0.474	0.656	0.982	0.976	0.752	0.346	0.833	0.386	0.981	0.417	0.799	0.989	0.329	0.33	0.373	0.774	1	0.965	0.017	0.161	0.984	0.975	0.007	0.82		0.908	0.966	NaN	NaN	0.397	-0.098	0.716
	Rhodobacter	0.084	0.045	0.166	0.011		0.011	-0.014	0.031	0.255	0.002		0.926	0.853	0.933	0.955	0.871	0.42	0.741	0.957	0.96	0.66	0.232	0.729	0.329	0.916	0.573	0.676	0.935	0.243	0.248	0.435	0.694	0.965	1	0.042	0.159	0.991	0.978	-0.038	0.801		0.803	0.957	NaN	NaN	0.558	-0.089	0.828
	Rickettsia	0.952	0.972	0.793	0.939		0.908	0.855	0.838	0.938	0.704		0.148	0.469	0.176	-0.112	-0.242	0.831	0.627	-0.086	-0.123	0.586	0.74	0.439	0.84	-0.004	0.511	-0.182	-0.107	0.757	0.669	0.854	0.579	0.017	0.042	1	0.956	0.015	-0.087	0.074	0.504		-0.168	-0.14	NaN	NaN	0.501	-0.084	0.367
	Shewanella	0.955	0.967	0.78	0.931		0.891	0.806	0.839	0.937	0.711		0.276	0.582	0.29	-0.005	-0.116	0.882	0.693	0.052	-0.007	0.689	0.733	0.557	0.835	0.174	0.572	0.058	0.046	0.718	0.619	0.854	0.667	0.161	0.159	0.956	1	0.137	0.033	-0.022	0.563		0.023	-0.012	NaN	NaN	0.576	-0.08	0.448
	Sinorhizobium	0.083	0.019	0.192	0*		0.025	0.012	0.06	0.253	0.034		0.951	0.865	0.957	0.977	0.871	0.424	0.71	0.969	0.976	0.691	0.275	0.774	0.348	0.946	0.512	0.713	0.962	0.282	0.304	0.419	0.724	0.984	0.991	0.015	0.137	1	0.982	0.035	0.822		0.852	0.963	NaN	NaN	0.488	-0.091	0.796
	Sphingomonas	-0.002	-0.061	0.151	-0.063		-0.049	-0.053	-0.006	0.122	0.016		0.936	0.782	0.938	0.987	0.919	0.362	0.603	0.992	0.994	0.628	0.218	0.713	0.271	0.925	0.397	0.714	0.972	0.216	0.194	0.281	0.662	0.975	0.978	-0.087	0.033	0.982	1	-0.064	0.743		0.84	0.995	NaN	NaN	0.386	-0.076	0.7
	Variovorax	0.059	-0.075	0.106	-0.026		0.127	0.235	0.159	0.245	0.031		0.072	0.156	0.083	0.065	-0.178	0.034	0.089	-0.078	0.002	0.125	0.253	0.187	0.225	0.025	-0.05	-0.153	-0.005	0.341	0.591	0.233	0.147	0.007	-0.038	0.074	-0.022	0.035	-0.064	1	0.296		0.096	-0.103	NaN	NaN	-0.119	0.347	0.054
	Xanthomonas	0.565	0.473	0.624	0.478		0.536	0.536	0.556	0.72	0.455		0.885	0.966	0.906	0.769	0.579	0.788	0.862	0.74	0.747	0.912	0.712	0.928	0.787	0.783	0.57	0.471	0.748	0.738	0.763	0.78	0.938	0.82	0.801	0.504	0.563	0.822	0.743	0.296	1		0.653	0.699	NaN	NaN	0.521	-0.091	0.775
Actinobacterida	Frankia	0*	-0.104	0.134	-0.116		-0.034	-0.053	0.06	0.095	0.069		0.871	0.734	0.846	0.863	0.748	0.297	0.434	0.868	0.857	0.657	0.235	0.768	0.212	0.962	0.221	0.933	0.933	0.192	0.258	0.171	0.649	0.908	0.803	-0.168	0.023	0.852	0.84	0.096	0.653		1	0.839	NaN	NaN	0.199	-0.083	0.518
	Kocuria	-0.035	-0.097	0.14	-0.087		-0.074	-0.075	-0.024	0.06	0.024		0.926	0.74	0.924	0.982	0.936	0.337	0.538	0.996	0.993	0.604	0.202	0.692	0.239	0.917	0.325	0.728	0.974	0.187	0.146	0.208	0.638	0.966	0.957	-0.14	-0.012	0.963	0.995	-0.103	0.699		0.839	1	NaN	NaN	0.319	-0.062	0.639
	Microbacterium	NaN	NaN	NaN	NaN		NaN	NaN	NaN	NaN	NaN		NaN	NaN	NaN	NaN	NaN	NaN	NaN	NaN	NaN	NaN	NaN	NaN	NaN	NaN	NaN	NaN	NaN	NaN	NaN	NaN	NaN	NaN	NaN	NaN	NaN	NaN	NaN	NaN	NaN		NaN	NaN	1	NaN	NaN	NaN	NaN
	Micrococcus	NaN	NaN	NaN	NaN		NaN	NaN	NaN	NaN	NaN		NaN	NaN	NaN	NaN	NaN	NaN	NaN	NaN	NaN	NaN	NaN	NaN	NaN	NaN	NaN	NaN	NaN	NaN	NaN	NaN	NaN	NaN	NaN	NaN	NaN	NaN	NaN	NaN	NaN		NaN	NaN	NaN	1	NaN	NaN	NaN
	Nocardia	0.344	0.429	0.08	0.295		0.188	0.073	0.094	0.573	-0.099		0.366	0.628	0.383	0.299	0.244	0.405	0.876	0.324	0.309	0.374	0.068	0.33	0.302	0.374	0.989	0.184	0.282	0.113	0.147	0.753	0.386	0.397	0.558	0.501	0.576	0.488	0.386	-0.119	0.521		0.199	0.319	NaN	NaN	1	-0.03	0.895
	Pseudonocardia	-0.115	-0.122	-0.132	-0.07		-0.105	-0.072	-0.127	-0.132	-0.106		-0.115	-0.15	-0.11	-0.076	-0.114	-0.079	-0.099	-0.064	-0.07	-0.168	-0.133	-0.145	-0.12	-0.101	-0.101	-0.093	-0.089	-0.136	-0.15	-0.148	-0.138	-0.098	-0.089	-0.084	-0.08	-0.091	-0.076	0.347	-0.091		-0.083	-0.062	NaN	NaN	-0.03	1	-0.074
	Streptomyces	0.279	0.293	0.156	0.194		0.155	0.086	0.109	0.547	-0.058		0.684	0.842	0.705	0.657	0.54	0.469	0.942	0.646	0.654	0.581	0.206	0.601	0.395	0.679	0.919	0.409	0.622	0.253	0.33	0.753	0.614	0.716	0.828	0.367	0.448	0.796	0.7	0.054	0.775		0.518	0.639	NaN	NaN	0.895	-0.074	1
	AMF	0.876	0.901	0.644	0.823		0.802	0.711	0.741	0.932	0.562		0.172	0.54	0.19	-0.091	-0.239	0.752	0.69	-0.062	-0.102	0.594	0.621	0.474	0.74	0.112	0.643	0.011	-0.045	0.629	0.623	0.871	0.564	0.078	0.094	0.924	0.952	0.072	-0.064	0.089	0.508		-0.018	-0.125	NaN	NaN	0.623	-0.141	0.471
7 Dikarya	Aspergillus	0.449	0.458	0.251	0.328		0.316	0.193	0.298	0.627	0.127		0.566	0.794	0.567	0.429	0.294	0.531	0.824	0.461	0.426	0.657	0.287	0.655	0.42	0.66	0.819	0.611	0.506	0.271	0.362	0.717	0.633	0.591	0.603	0.458	0.627	0.592	0.47	-0.009	0.657		0.581	0.414	NaN	NaN	0.801	-0.154	0.817
	Cenococcum	0.526	0.51	0.367	0.407		0.428	0.307	0.447	0.568	0.333		0.438	0.634	0.424	0.239	0.093	0.541	0.559	0.301	0.238	0.657	0.384	0.643	0.426	0.564	0.509	0.67	0.385	0.314	0.368	0.535	0.601	0.437	0.35	0.441	0.639	0.368	0.262	-0.011	0.495		0.561	0.23	NaN	NaN	0.499	-0.098	0.493
	Mycosphaerella	0.502	0.521	0.284	0.396		0.369	0.238	0.345	0.647	0.179		0.504	0.749	0.502	0.342	0.211	0.558	0.796	0.391	0.344	0.641	0.302	0.621	0.437	0.595	0.8	0.573	0.432	0.276	0.338	0.71	0.609	0.518	0.527	0.507	0.684	0.511	0.392	-0.035	0.608		0.514	0.34	NaN	NaN	0.794	-0.077	0.761
	Oidiodendron	0.558	0.531	0.412	0.435		0.474	0.363	0.502	0.587	0.387		0.413	0.61	0.397	0.199	0.051	0.552	0.517	0.252	0.192	0.664	0.435	0.648	0.457	0.529	0.446	0.642	0.347	0.363	0.43	0.53	0.608	0.397	0.291	0.461	0.645	0.319	0.208	0.041	0.489		0.54	0.176	NaN	NaN	0.429	-0.124	0.433
	Cryptococcus	0.833	0.805	0.697	0.739		0.755	0.665	0.745	0.884	0.602		0.524	0.785	0.533	0.274	0.097	0.845	0.776	0.313	0.263	0.84	0.707	0.778	0.783	0.509	0.625	0.424	0.356	0.674	0.675	0.843	0.813	0.452	0.402	0.783	0.894	0.412	0.288	0.086	0.73		0.407	0.24	NaN	NaN	0.6	-0.138	0.612
	Scleroderma	0.588	0.58	0.382	0.47		0.487	0.367	0.488	0.666	0.333		0.359	0.622	0.349	0.143	-0.016	0.557	0.609	0.189	0.135	0.627	0.402	0.595	0.471	0.464	0.584	0.534	0.271	0.356	0.435	0.636	0.572	0.342	0.281	0.545	0.713	0.293	0.163	0.068	0.495		0.444	0.117	NaN	NaN	0.568	-0.112	0.517
	Sebacina	0.57	0.618	0.288	0.471		0.432	0.288	0.387	0.684	0.2		0.277	0.591	0.273	0.081	-0.035	0.514	0.705	0.133	0.082	0.519	0.275	0.459	0.412	0.363	0.773	0.384	0.178	0.253	0.316	0.715	0.476	0.274	0.296	0.612	0.75	0.271	0.138	-0.064	0.447		0.29	0.08	NaN	NaN	0.769	-0.143	0.636
Phanerochaete	Phanerochaete	0.328	0.342	0.159	0.224		0.191	0.085	0.163	0.561	-0.005		0.66	0.844	0.665	0.582	0.464	0.482	0.901	0.6	0.582	0.625	0.206	0.639	0.376	0.722	0.898	0.577	0.612	0.219	0.301	0.719	0.622	0.697	0.761	0.369	0.522	0.736	0.631	-0.016	0.72		0.606	0.574	NaN	NaN	0.882	-0.125	0.936
FS 6
		Firmicutes					Cyanobacteria						Proteobacteria																														Actinobacterida
		Bacillus	Clostridium	Desulfotomaculum	Leuconostoc		Anabaena	Cyanobacterium	Nostoc	Oscillatoria	Pseudanabaena		Acidithiobacillus	Acidobacterium	Agrobacterium	Azorhizobium	Azotobacter	Bdellovibrio	Beijerinckia	Bradyrhizobium	Caulobacter	Desulfovibrio	Erwinia	Geobacter	Klebsiella	Mesorhizobium	Methylococcus	Myxococcus	Nitrobacter	Nitrosococcus	Nitrosomonas	Nitrosospira	Pseudomonas	Rhizobium	Rhodobacter	Rickettsia	Shewanella	Sinorhizobium	Sphingomonas	Variovorax	Xanthomonas		Frankia	Kocuria	Microbacterium	Micrococcus	Nocardia	Pseudonocardia	Streptomyces
Firmicutes	Bacillus	1	0.752	0.723	0.79		0.939	0.879	0.966	0.97	0.927		0.929	0.933	0.946	0.919	0.906	0.967	0.968	0.923	0.922	0.961	0.907	0.951	0.831	0.941	0.916	0.915	0.907	0.861	0.967	0.96	0.946	0.938	0.11	0.309	0.948	0.931	0.926	0.938	0.937		0.908	0.915	0.915	-0.115	0.11	-0.172	0.908
	Clostridium	0.752	1	0.52	0.861		0.808	0.76	0.781	0.744	0.729		0.747	0.747	0.72	0.764	0.652	0.711	0.736	0.748	0.736	0.732	0.54	0.673	0.373	0.748	0.657	0.74	0.721	0.694	0.712	0.731	0.728	0.719	-0.104	0.54	0.663	0.741	0.721	0.729	0.778		0.72	0.74	0.74	0.208	-0.112	0.176	0.653
	Desulfotomaculum	0.723	0.52	1	0.664		0.75	0.739	0.757	0.77	0.852		0.621	0.626	0.658	0.601	0.622	0.736	0.71	0.608	0.599	0.744	0.845	0.755	0.824	0.655	0.673	0.573	0.579	0.934	0.784	0.671	0.636	0.638	0.322	0.544	0.771	0.635	0.602	0.65	0.654		0.613	0.573	0.573	0.234	-0.044	0.011	0.672
	Leuconostoc	0.79	0.861	0.664	1		0.872	0.769	0.835	0.772	0.773		0.683	0.676	0.675	0.635	0.601	0.774	0.703	0.671	0.639	0.716	0.72	0.665	0.635	0.681	0.694	0.651	0.617	0.78	0.743	0.708	0.671	0.654	0.23	0.649	0.791	0.684	0.652	0.689	0.701		0.642	0.651	0.651	-0.094	0*	0.257	0.632
Cyanobacteria	Anabaena	0.939	0.808	0.75	0.872		1	0.965	0.988	0.945	0.922		0.878	0.877	0.886	0.855	0.814	0.918	0.913	0.866	0.859	0.904	0.855	0.873	0.759	0.886	0.849	0.86	0.84	0.903	0.907	0.901	0.881	0.869	0.075	0.504	0.899	0.888	0.86	0.879	0.88		0.859	0.86	0.86	-0.043	-0.004	-0.08	0.866
	Cyanobacterium	0.879	0.76	0.739	0.769		0.965	1	0.956	0.903	0.868		0.823	0.828	0.834	0.833	0.763	0.841	0.872	0.811	0.822	0.868	0.787	0.835	0.696	0.841	0.783	0.808	0.797	0.868	0.86	0.846	0.833	0.827	0.04	0.538	0.819	0.83	0.806	0.825	0.828		0.804	0.808	0.808	0.121	0.025	-0.153	0.807
	Nostoc	0.966	0.781	0.757	0.835		0.988	0.956	1	0.977	0.942		0.919	0.921	0.931	0.898	0.874	0.947	0.949	0.91	0.909	0.95	0.886	0.928	0.794	0.927	0.885	0.902	0.891	0.905	0.945	0.945	0.928	0.92	0.084	0.448	0.932	0.923	0.907	0.918	0.922		0.899	0.902	0.902	-0.075	0.027	-0.069	0.901
	Oscillatoria	0.97	0.744	0.77	0.772		0.945	0.903	0.977	1	0.976		0.963	0.965	0.972	0.933	0.94	0.983	0.984	0.955	0.947	0.991	0.924	0.979	0.814	0.973	0.95	0.943	0.937	0.899	0.989	0.975	0.969	0.968	0.119	0.324	0.965	0.96	0.957	0.973	0.967		0.939	0.943	0.943	-0.063	-0.053	-0.075	0.921
	Pseudanabaena	0.927	0.729	0.852	0.773		0.922	0.868	0.942	0.976	1		0.931	0.928	0.94	0.885	0.912	0.965	0.953	0.922	0.901	0.961	0.93	0.958	0.812	0.941	0.927	0.903	0.897	0.947	0.968	0.936	0.927	0.927	0.13	0.343	0.948	0.934	0.921	0.943	0.94		0.917	0.903	0.903	0.008	-0.182	-0.034	0.911
Proteobacteria	Acidithiobacillus	0.929	0.747	0.621	0.683		0.878	0.823	0.919	0.963	0.931		1	0.999	0.996	0.973	0.968	0.951	0.982	0.999	0.99	0.973	0.822	0.962	0.669	0.997	0.927	0.997	0.991	0.81	0.943	0.987	0.995	0.995	-0.08	0.158	0.898	0.997	0.998	0.988	0.996		0.99	0.997	0.997	-0.096	-0.149	-0.083	0.948
	Acidobacterium	0.933	0.747	0.626	0.676		0.877	0.828	0.921	0.965	0.928		0.999	1	0.997	0.981	0.965	0.947	0.985	0.998	0.994	0.978	0.82	0.966	0.672	0.998	0.921	0.997	0.993	0.813	0.946	0.99	0.998	0.997	-0.083	0.173	0.894	0.996	0.996	0.986	0.997		0.988	0.997	0.997	-0.077	-0.114	-0.085	0.948
	Agrobacterium	0.946	0.72	0.658	0.675		0.886	0.834	0.931	0.972	0.94		0.996	0.997	1	0.973	0.971	0.957	0.989	0.995	0.991	0.982	0.849	0.978	0.716	0.996	0.924	0.991	0.991	0.834	0.954	0.995	0.999	0.997	-0.065	0.17	0.91	0.995	0.995	0.984	0.993		0.99	0.991	0.991	-0.105	-0.092	-0.112	0.965
	Azorhizobium	0.919	0.764	0.601	0.635		0.855	0.833	0.898	0.933	0.885		0.973	0.981	0.973	1	0.918	0.894	0.975	0.975	0.989	0.959	0.753	0.937	0.61	0.979	0.861	0.98	0.977	0.795	0.917	0.973	0.98	0.979	-0.174	0.206	0.828	0.974	0.968	0.951	0.977		0.967	0.98	0.98	0.047	-0.016	-0.143	0.928
	Azotobacter	0.906	0.652	0.622	0.601		0.814	0.763	0.874	0.94	0.912		0.968	0.965	0.971	0.918	1	0.948	0.947	0.97	0.952	0.952	0.851	0.973	0.717	0.968	0.947	0.957	0.968	0.758	0.935	0.949	0.968	0.975	0.023	0.029	0.911	0.956	0.981	0.976	0.968		0.957	0.957	0.957	-0.144	-0.186	-0.144	0.915
	Bdellovibrio	0.967	0.711	0.736	0.774		0.918	0.841	0.947	0.983	0.965		0.951	0.947	0.957	0.894	0.948	1	0.965	0.941	0.917	0.969	0.948	0.966	0.84	0.956	0.979	0.926	0.915	0.857	0.984	0.955	0.952	0.95	0.194	0.226	0.987	0.946	0.95	0.975	0.952		0.921	0.926	0.926	-0.165	-0.098	-0.102	0.9
	Beijerinckia	0.968	0.736	0.71	0.703		0.913	0.872	0.949	0.984	0.953		0.982	0.985	0.989	0.975	0.947	0.965	1	0.976	0.977	0.99	0.877	0.978	0.757	0.991	0.932	0.973	0.967	0.868	0.976	0.99	0.989	0.987	-0.004	0.238	0.923	0.984	0.977	0.981	0.984		0.967	0.973	0.973	-0.029	-0.034	-0.161	0.948
	Bradyrhizobium	0.923	0.748	0.608	0.671		0.866	0.811	0.91	0.955	0.922		0.999	0.998	0.995	0.975	0.97	0.941	0.976	1	0.993	0.969	0.806	0.961	0.653	0.995	0.915	0.998	0.996	0.8	0.934	0.986	0.995	0.995	-0.106	0.15	0.886	0.995	0.997	0.982	0.996		0.992	0.998	0.998	-0.096	-0.142	-0.07	0.95
	Caulobacter	0.922	0.736	0.599	0.639		0.859	0.822	0.909	0.947	0.901		0.99	0.994	0.991	0.989	0.952	0.917	0.977	0.993	1	0.968	0.782	0.957	0.641	0.99	0.882	0.994	0.996	0.797	0.924	0.988	0.995	0.994	-0.151	0.176	0.859	0.988	0.988	0.965	0.988		0.987	0.994	0.994	-0.062	-0.055	-0.094	0.953
	Desulfovibrio	0.961	0.732	0.744	0.716		0.904	0.868	0.95	0.991	0.961		0.973	0.978	0.982	0.959	0.952	0.969	0.99	0.969	0.968	1	0.898	0.989	0.784	0.984	0.942	0.958	0.957	0.876	0.988	0.985	0.982	0.984	0.078	0.28	0.943	0.967	0.969	0.978	0.979		0.949	0.958	0.958	-0.026	-0.029	-0.073	0.923
	Erwinia	0.907	0.54	0.845	0.72		0.855	0.787	0.886	0.924	0.93		0.822	0.82	0.849	0.753	0.851	0.948	0.877	0.806	0.782	0.898	1	0.911	0.961	0.84	0.926	0.78	0.774	0.87	0.946	0.855	0.836	0.836	0.413	0.273	0.976	0.82	0.823	0.871	0.827		0.787	0.78	0.78	-0.165	-0.012	-0.126	0.805
	Geobacter	0.951	0.673	0.755	0.665		0.873	0.835	0.928	0.979	0.958		0.962	0.966	0.978	0.937	0.973	0.966	0.978	0.961	0.957	0.989	0.911	1	0.809	0.973	0.94	0.946	0.955	0.865	0.979	0.974	0.975	0.978	0.082	0.201	0.943	0.957	0.966	0.969	0.97		0.949	0.946	0.946	-0.06	-0.052	-0.12	0.934
	Klebsiella	0.831	0.373	0.824	0.635		0.759	0.696	0.794	0.814	0.812		0.669	0.672	0.716	0.61	0.717	0.84	0.757	0.653	0.641	0.784	0.961	0.809	1	0.694	0.802	0.624	0.625	0.798	0.846	0.738	0.703	0.699	0.515	0.289	0.897	0.671	0.673	0.724	0.676		0.636	0.624	0.624	-0.231	0.194	-0.171	0.696
	Mesorhizobium	0.941	0.748	0.655	0.681		0.886	0.841	0.927	0.973	0.941		0.997	0.998	0.996	0.979	0.968	0.956	0.991	0.995	0.99	0.984	0.84	0.973	0.694	1	0.934	0.992	0.988	0.829	0.959	0.989	0.997	0.997	-0.051	0.182	0.906	0.994	0.995	0.991	0.997		0.984	0.992	0.992	-0.048	-0.121	-0.109	0.945
	Methylococcus	0.916	0.657	0.673	0.694		0.849	0.783	0.885	0.95	0.927		0.927	0.921	0.924	0.861	0.947	0.979	0.932	0.915	0.882	0.942	0.926	0.94	0.802	0.934	1	0.899	0.886	0.772	0.966	0.91	0.922	0.927	0.269	0.115	0.966	0.911	0.933	0.972	0.925		0.881	0.899	0.899	-0.138	-0.179	-0.138	0.827
	Myxococcus	0.915	0.74	0.573	0.651		0.86	0.808	0.902	0.943	0.903		0.997	0.997	0.991	0.98	0.957	0.926	0.973	0.998	0.994	0.958	0.78	0.946	0.624	0.992	0.899	1	0.995	0.782	0.918	0.983	0.993	0.991	-0.152	0.133	0.864	0.995	0.995	0.975	0.99		0.993	1	1	-0.1	-0.129	-0.1	0.951
	Nitrobacter	0.907	0.721	0.579	0.617		0.84	0.797	0.891	0.937	0.897		0.991	0.993	0.991	0.977	0.968	0.915	0.967	0.996	0.996	0.957	0.774	0.955	0.625	0.988	0.886	0.995	1	0.777	0.912	0.98	0.992	0.992	-0.166	0.114	0.854	0.988	0.993	0.967	0.988		0.993	0.995	0.995	-0.089	-0.12	-0.103	0.955
	Nitrosococcus	0.861	0.694	0.934	0.78		0.903	0.868	0.905	0.899	0.947		0.81	0.813	0.834	0.795	0.758	0.857	0.868	0.8	0.797	0.876	0.87	0.865	0.798	0.829	0.772	0.782	0.777	1	0.881	0.851	0.818	0.811	0.094	0.55	0.853	0.83	0.786	0.805	0.828		0.813	0.782	0.782	0.118	-0.049	0.018	0.858
	Nitrosomonas	0.967	0.712	0.784	0.743		0.907	0.86	0.945	0.989	0.968		0.943	0.946	0.954	0.917	0.935	0.984	0.976	0.934	0.924	0.988	0.946	0.979	0.846	0.959	0.966	0.918	0.912	0.881	1	0.957	0.953	0.954	0.206	0.283	0.972	0.937	0.94	0.969	0.952		0.909	0.918	0.918	-0.032	-0.029	-0.109	0.885
	Nitrosospira	0.96	0.731	0.671	0.708		0.901	0.846	0.945	0.975	0.936		0.987	0.99	0.995	0.973	0.949	0.955	0.99	0.986	0.988	0.985	0.855	0.974	0.738	0.989	0.91	0.983	0.98	0.851	0.957	1	0.995	0.991	-0.046	0.235	0.915	0.988	0.982	0.971	0.986		0.978	0.983	0.983	-0.118	-0.007	-0.08	0.962
	Pseudomonas	0.946	0.728	0.636	0.671		0.881	0.833	0.928	0.969	0.927		0.995	0.998	0.999	0.98	0.968	0.952	0.989	0.995	0.995	0.982	0.836	0.975	0.703	0.997	0.922	0.993	0.992	0.818	0.953	0.995	1	0.999	-0.066	0.173	0.904	0.993	0.995	0.983	0.993		0.986	0.993	0.993	-0.099	-0.064	-0.109	0.955
	Rhizobium	0.938	0.719	0.638	0.654		0.869	0.827	0.92	0.968	0.927		0.995	0.997	0.997	0.979	0.975	0.95	0.987	0.995	0.994	0.984	0.836	0.978	0.699	0.997	0.927	0.991	0.992	0.811	0.954	0.991	0.999	1	-0.055	0.156	0.902	0.99	0.995	0.986	0.994		0.983	0.991	0.991	-0.08	-0.083	-0.109	0.946
	Rhodobacter	0.11	-0.104	0.322	0.23		0.075	0.04	0.084	0.119	0.13		-0.08	-0.083	-0.065	-0.174	0.023	0.194	-0.004	-0.106	-0.151	0.078	0.413	0.082	0.515	-0.051	0.269	-0.152	-0.166	0.094	0.206	-0.046	-0.066	-0.055	1	0.178	0.33	-0.117	-0.072	0.049	-0.066		-0.187	-0.152	-0.152	-0.152	0.116	0.117	-0.201
	Rickettsia	0.309	0.54	0.544	0.649		0.504	0.538	0.448	0.324	0.343		0.158	0.173	0.17	0.206	0.029	0.226	0.238	0.15	0.176	0.28	0.273	0.201	0.289	0.182	0.115	0.133	0.114	0.55	0.283	0.235	0.173	0.156	0.178	1	0.275	0.17	0.107	0.141	0.193		0.13	0.133	0.133	0.316	0.267	0.444	0.172
	Shewanella	0.948	0.663	0.771	0.791		0.899	0.819	0.932	0.965	0.948		0.898	0.894	0.91	0.828	0.911	0.987	0.923	0.886	0.859	0.943	0.976	0.943	0.897	0.906	0.966	0.864	0.854	0.853	0.972	0.915	0.904	0.902	0.33	0.275	1	0.889	0.897	0.933	0.901		0.858	0.864	0.864	-0.207	-0.046	-0.045	0.844
	Sinorhizobium	0.931	0.741	0.635	0.684		0.888	0.83	0.923	0.96	0.934		0.997	0.996	0.995	0.974	0.956	0.946	0.984	0.995	0.988	0.967	0.82	0.957	0.671	0.994	0.911	0.995	0.988	0.83	0.937	0.988	0.993	0.99	-0.117	0.17	0.889	1	0.992	0.979	0.992		0.995	0.995	0.995	-0.092	-0.139	-0.107	0.966
	Sphingomonas	0.926	0.721	0.602	0.652		0.86	0.806	0.907	0.957	0.921		0.998	0.996	0.995	0.968	0.981	0.95	0.977	0.997	0.988	0.969	0.823	0.966	0.673	0.995	0.933	0.995	0.993	0.786	0.94	0.982	0.995	0.995	-0.072	0.107	0.897	0.992	1	0.989	0.993		0.988	0.995	0.995	-0.116	-0.15	-0.116	0.944
	Variovorax	0.938	0.729	0.65	0.689		0.879	0.825	0.918	0.973	0.943		0.988	0.986	0.984	0.951	0.976	0.975	0.981	0.982	0.965	0.978	0.871	0.969	0.724	0.991	0.972	0.975	0.967	0.805	0.969	0.971	0.983	0.986	0.049	0.141	0.933	0.979	0.989	1	0.986		0.963	0.975	0.975	-0.082	-0.163	-0.126	0.912
	Xanthomonas	0.937	0.778	0.654	0.701		0.88	0.828	0.922	0.967	0.94		0.996	0.997	0.993	0.977	0.968	0.952	0.984	0.996	0.988	0.979	0.827	0.97	0.676	0.997	0.925	0.99	0.988	0.828	0.952	0.986	0.993	0.994	-0.066	0.193	0.901	0.992	0.993	0.986	1		0.985	0.99	0.99	-0.041	-0.135	-0.068	0.943
Actinobacterida	Frankia	0.908	0.72	0.613	0.642		0.859	0.804	0.899	0.939	0.917		0.99	0.988	0.99	0.967	0.957	0.921	0.967	0.992	0.987	0.949	0.787	0.949	0.636	0.984	0.881	0.993	0.993	0.813	0.909	0.978	0.986	0.983	-0.187	0.13	0.858	0.995	0.988	0.963	0.985		1	0.993	0.993	-0.097	-0.162	-0.109	0.977
	Kocuria	0.915	0.74	0.573	0.651		0.86	0.808	0.902	0.943	0.903		0.997	0.997	0.991	0.98	0.957	0.926	0.973	0.998	0.994	0.958	0.78	0.946	0.624	0.992	0.899	1	0.995	0.782	0.918	0.983	0.993	0.991	-0.152	0.133	0.864	0.995	0.995	0.975	0.99		0.993	1	1	-0.1	-0.129	-0.1	0.951
	Microbacterium	0.915	0.74	0.573	0.651		0.86	0.808	0.902	0.943	0.903		0.997	0.997	0.991	0.98	0.957	0.926	0.973	0.998	0.994	0.958	0.78	0.946	0.624	0.992	0.899	1	0.995	0.782	0.918	0.983	0.993	0.991	-0.152	0.133	0.864	0.995	0.995	0.975	0.99		0.993	1	1	-0.1	-0.129	-0.1	0.951
	Micrococcus	-0.115	0.208	0.234	-0.094		-0.043	0.121	-0.075	-0.063	0.008		-0.096	-0.077	-0.105	0.047	-0.144	-0.165	-0.029	-0.096	-0.062	-0.026	-0.165	-0.06	-0.231	-0.048	-0.138	-0.1	-0.089	0.118	-0.032	-0.118	-0.099	-0.08	-0.152	0.316	-0.207	-0.092	-0.116	-0.082	-0.041		-0.097	-0.1	-0.1	1	-0.129	-0.1	-0.135
	Nocardia	0.11	-0.112	-0.044	0*		-0.004	0.025	0.027	-0.053	-0.182		-0.149	-0.114	-0.092	-0.016	-0.186	-0.098	-0.034	-0.142	-0.055	-0.029	-0.012	-0.052	0.194	-0.121	-0.179	-0.129	-0.12	-0.049	-0.029	-0.007	-0.064	-0.083	0.116	0.267	-0.046	-0.139	-0.15	-0.163	-0.135		-0.162	-0.129	-0.129	-0.129	1	-0.129	-0.072
	Pseudonocardia	-0.172	0.176	0.011	0.257		-0.08	-0.153	-0.069	-0.075	-0.034		-0.083	-0.085	-0.112	-0.143	-0.144	-0.102	-0.161	-0.07	-0.094	-0.073	-0.126	-0.12	-0.171	-0.109	-0.138	-0.1	-0.103	0.018	-0.109	-0.08	-0.109	-0.109	0.117	0.444	-0.045	-0.107	-0.116	-0.126	-0.068		-0.109	-0.1	-0.1	-0.1	-0.129	1	-0.158
	Streptomyces	0.908	0.653	0.672	0.632		0.866	0.807	0.901	0.921	0.911		0.948	0.948	0.965	0.928	0.915	0.9	0.948	0.95	0.953	0.923	0.805	0.934	0.696	0.945	0.827	0.951	0.955	0.858	0.885	0.962	0.955	0.946	-0.201	0.172	0.844	0.966	0.944	0.912	0.943		0.977	0.951	0.951	-0.135	-0.072	-0.158	1
	AMF	0.802	0.913	0.553	0.741		0.867	0.874	0.856	0.811	0.777		0.83	0.838	0.819	0.882	0.714	0.734	0.834	0.833	0.853	0.811	0.562	0.757	0.407	0.835	0.659	0.841	0.829	0.773	0.756	0.831	0.827	0.816	-0.305	0.517	0.662	0.84	0.805	0.784	0.845		0.832	0.841	0.841	0.229	-0.024	0.008	0.801
7 Dikarya	Aspergillus	0.939	0.708	0.704	0.668		0.861	0.822	0.92	0.973	0.942		0.974	0.978	0.983	0.95	0.979	0.956	0.973	0.976	0.972	0.989	0.874	0.994	0.754	0.981	0.934	0.962	0.971	0.834	0.968	0.978	0.983	0.988	0.044	0.196	0.928	0.964	0.977	0.975	0.982		0.958	0.962	0.962	-0.065	-0.069	-0.058	0.925
	Cenococcum	0.772	0.674	0.822	0.656		0.751	0.724	0.805	0.836	0.876		0.803	0.81	0.824	0.784	0.806	0.785	0.805	0.815	0.814	0.849	0.752	0.868	0.657	0.813	0.713	0.784	0.814	0.88	0.814	0.827	0.813	0.818	-0.011	0.418	0.779	0.803	0.794	0.776	0.835		0.818	0.784	0.784	0.096	-0.117	0.228	0.828
	Mycosphaerella	0.883	0.69	0.689	0.584		0.77	0.75	0.843	0.904	0.881		0.915	0.924	0.931	0.919	0.944	0.876	0.916	0.926	0.932	0.938	0.793	0.96	0.683	0.928	0.851	0.907	0.936	0.786	0.907	0.922	0.932	0.941	-0.026	0.16	0.844	0.903	0.925	0.909	0.939		0.912	0.907	0.907	0.048	-0.039	-0.066	0.883
	Oidiodendron	0.887	0.787	0.774	0.757		0.853	0.806	0.901	0.936	0.938		0.921	0.927	0.928	0.903	0.896	0.899	0.918	0.926	0.922	0.949	0.821	0.941	0.697	0.928	0.846	0.905	0.915	0.89	0.92	0.935	0.926	0.928	0.019	0.395	0.881	0.914	0.91	0.904	0.942		0.911	0.905	0.905	0.029	-0.087	0.176	0.887
	Cryptococcus	0.914	0.759	0.721	0.67		0.853	0.82	0.904	0.951	0.94		0.969	0.974	0.975	0.967	0.948	0.917	0.966	0.973	0.975	0.972	0.813	0.972	0.676	0.976	0.878	0.962	0.973	0.862	0.938	0.97	0.974	0.977	-0.09	0.243	0.872	0.966	0.965	0.951	0.983		0.968	0.962	0.962	0.051	-0.106	-0.029	0.941
	Scleroderma	0.921	0.624	0.723	0.638		0.813	0.764	0.882	0.93	0.905		0.909	0.913	0.933	0.873	0.958	0.927	0.917	0.915	0.909	0.94	0.886	0.974	0.81	0.918	0.895	0.892	0.916	0.807	0.93	0.929	0.929	0.934	0.107	0.146	0.92	0.899	0.922	0.915	0.924		0.903	0.892	0.892	-0.146	-0.008	-0.09	0.898
	Sebacina	0.923	0.665	0.671	0.626		0.838	0.79	0.897	0.955	0.933		0.973	0.973	0.982	0.933	0.995	0.953	0.961	0.975	0.963	0.966	0.866	0.986	0.74	0.975	0.936	0.963	0.974	0.805	0.947	0.966	0.977	0.982	0.004	0.086	0.918	0.966	0.982	0.974	0.976		0.968	0.963	0.963	-0.12	-0.146	-0.129	0.94
Phanerochaete	Phanerochaete	0.417	0.087	0.769	0.22		0.334	0.36	0.399	0.45	0.524		0.307	0.317	0.369	0.273	0.45	0.437	0.383	0.312	0.311	0.453	0.622	0.541	0.693	0.345	0.41	0.261	0.319	0.575	0.491	0.365	0.348	0.365	0.405	0.195	0.509	0.302	0.325	0.349	0.35		0.317	0.261	0.261	0.123	0.04	-0.052	0.396
FS 7
		Firmicutes					Cyanobacteria						Proteobacteria																														Actinobacterida
		Bacillus	Clostridium	Desulfotomaculum	Leuconostoc		Anabaena	Cyanobacterium	Nostoc	Oscillatoria	Pseudanabaena		Acidithiobacillus	Acidobacterium	Agrobacterium	Azorhizobium	Azotobacter	Bdellovibrio	Beijerinckia	Bradyrhizobium	Caulobacter	Desulfovibrio	Erwinia	Geobacter	Klebsiella	Mesorhizobium	Methylococcus	Myxococcus	Nitrobacter	Nitrosococcus	Nitrosomonas	Nitrosospira	Pseudomonas	Rhizobium	Rhodobacter	Rickettsia	Shewanella	Sinorhizobium	Sphingomonas	Variovorax	Xanthomonas		Frankia	Kocuria	Microbacterium	Micrococcus	Nocardia	Pseudonocardia	Streptomyces
Firmicutes	Bacillus	1	0.676	0.846	0.871		0.92	0.779	0.887	0.773	0.889		0.88	0.914	0.896	-0.059	0.452	0.952	0.9	0.697	-0.31	0.851	0.916	0.61	0.837	0.544	0.78	0.858	0.846	0.716	0.939	0.559	0.563	0.542	-0.133	0.892	0.904	0.763	-0.265	-0.336	0.837		-0.003	0.156	0.156	NaN	-0.439	NaN	-0.324
	Clostridium	0.676	1	0.68	0.349		0.529	0.694	0.482	0.634	0.436		0.43	0.634	0.43	0.016	0.285	0.529	0.506	0.147	-0.053	0.527	0.517	0.513	0.452	0.072	0.389	0.288	0.308	0.611	0.518	0.45	-0.064	0.104	-0.069	0.629	0.489	0.365	-0.372	-0.13	0.265		-0.223	0.096	0.096	NaN	-0.547	NaN	-0.047
	Desulfotomaculum	0.846	0.68	1	0.772		0.915	0.943	0.904	0.845	0.845		0.777	0.861	0.807	-0.138	0.737	0.8	0.872	0.582	0.065	0.955	0.894	0.89	0.916	0.535	0.748	0.735	0.673	0.943	0.862	0.791	0.53	0.647	-0.189	0.93	0.898	0.755	-0.174	-0.419	0.73		-0.158	-0.037	-0.037	NaN	-0.325	NaN	-0.051
	Leuconostoc	0.871	0.349	0.772	1		0.928	0.669	0.945	0.586	0.914		0.905	0.792	0.883	-0.338	0.359	0.857	0.856	0.792	-0.304	0.794	0.886	0.598	0.89	0.58	0.67	0.92	0.896	0.664	0.904	0.408	0.812	0.751	-0.004	0.822	0.938	0.683	-0.079	-0.484	0.897		0.141	-0.109	-0.109	NaN	-0.315	NaN	-0.283
Cyanobacteria	Anabaena	0.92	0.529	0.915	0.928		1	0.859	0.987	0.776	0.976		0.899	0.894	0.919	-0.32	0.54	0.881	0.967	0.693	-0.214	0.933	0.968	0.729	0.955	0.536	0.792	0.892	0.812	0.868	0.973	0.6	0.67	0.667	-0.133	0.968	0.991	0.741	-0.242	-0.412	0.88		-0.118	-0.094	-0.094	NaN	-0.336	NaN	-0.278
	Cyanobacterium	0.779	0.694	0.943	0.669		0.859	1	0.864	0.94	0.758		0.602	0.858	0.65	-0.215	0.638	0.768	0.789	0.349	0.165	0.868	0.782	0.801	0.826	0.311	0.59	0.569	0.491	0.958	0.767	0.682	0.328	0.464	-0.274	0.871	0.811	0.573	-0.426	-0.334	0.557		-0.285	0.078	0.078	NaN	-0.428	NaN	-0.212
	Nostoc	0.887	0.482	0.904	0.945		0.987	0.864	1	0.774	0.941		0.853	0.865	0.864	-0.363	0.514	0.87	0.917	0.658	-0.142	0.898	0.924	0.719	0.958	0.494	0.713	0.854	0.78	0.856	0.929	0.56	0.683	0.679	-0.145	0.926	0.972	0.697	-0.242	-0.466	0.838		-0.094	-0.094	-0.094	NaN	-0.356	NaN	-0.294
	Oscillatoria	0.773	0.634	0.845	0.586		0.776	0.94	0.774	1	0.676		0.509	0.86	0.587	-0.014	0.616	0.831	0.717	0.332	0.154	0.809	0.702	0.68	0.7	0.352	0.574	0.521	0.468	0.839	0.711	0.635	0.261	0.359	-0.312	0.767	0.711	0.579	-0.466	-0.17	0.511		-0.207	0.385	0.385	NaN	-0.4	NaN	-0.289
	Pseudanabaena	0.889	0.436	0.845	0.914		0.976	0.758	0.941	0.676	1		0.946	0.864	0.963	-0.316	0.507	0.833	0.985	0.756	-0.306	0.917	0.981	0.689	0.922	0.592	0.838	0.938	0.856	0.809	0.989	0.572	0.731	0.696	-0.103	0.954	0.987	0.745	-0.182	-0.339	0.938		-0.091	-0.163	-0.163	NaN	-0.216	NaN	-0.28
Proteobacteria	Acidithiobacillus	0.88	0.43	0.777	0.905		0.899	0.602	0.853	0.509	0.946		1	0.799	0.985	-0.16	0.472	0.789	0.924	0.869	-0.368	0.855	0.955	0.664	0.862	0.702	0.842	0.968	0.943	0.664	0.955	0.565	0.806	0.763	-0.024	0.876	0.937	0.788	0.018	-0.36	0.968		0.093	-0.185	-0.185	NaN	-0.154	NaN	-0.167
	Acidobacterium	0.914	0.634	0.861	0.792		0.894	0.858	0.865	0.86	0.864		0.799	1	0.828	-0.067	0.524	0.908	0.868	0.595	-0.068	0.868	0.883	0.744	0.783	0.52	0.667	0.776	0.779	0.827	0.888	0.597	0.511	0.609	-0.2	0.873	0.886	0.611	-0.406	-0.288	0.755		0.039	0.226	0.226	NaN	-0.437	NaN	-0.383
	Agrobacterium	0.896	0.43	0.807	0.883		0.919	0.65	0.864	0.587	0.963		0.985	0.828	1	-0.114	0.556	0.827	0.962	0.854	-0.362	0.901	0.98	0.671	0.88	0.718	0.905	0.977	0.927	0.706	0.975	0.631	0.766	0.721	-0.083	0.909	0.948	0.834	-0.033	-0.355	0.978		0.022	-0.106	-0.106	NaN	-0.166	NaN	-0.189
	Azorhizobium	-0.059	0.016	-0.138	-0.338		-0.32	-0.215	-0.363	-0.014	-0.316		-0.16	-0.067	-0.114	1	0.333	-0.006	-0.232	0.012	0.306	-0.088	-0.174	-0.036	-0.263	0.277	0.081	-0.154	-0.032	-0.305	-0.213	0.341	-0.146	-0.13	-0.357	-0.275	-0.312	0.214	0.196	0.136	-0.134		0.216	0.646	0.646	NaN	0.201	NaN	0.1
	Azotobacter	0.452	0.285	0.737	0.359		0.54	0.638	0.514	0.616	0.507		0.472	0.524	0.556	0.333	1	0.472	0.584	0.436	0.39	0.78	0.614	0.787	0.656	0.619	0.704	0.482	0.405	0.685	0.524	0.967	0.408	0.518	-0.44	0.599	0.542	0.75	0.085	-0.336	0.512		-0.189	0.107	0.107	NaN	0.085	NaN	0.149
	Bdellovibrio	0.952	0.529	0.8	0.857		0.881	0.768	0.87	0.831	0.833		0.789	0.908	0.827	-0.006	0.472	1	0.832	0.703	-0.243	0.822	0.848	0.576	0.781	0.602	0.714	0.833	0.833	0.671	0.879	0.514	0.581	0.559	-0.113	0.802	0.853	0.74	-0.249	-0.318	0.805		0.122	0.356	0.356	NaN	-0.437	NaN	-0.339
	Beijerinckia	0.9	0.506	0.872	0.856		0.967	0.789	0.917	0.717	0.985		0.924	0.868	0.962	-0.232	0.584	0.832	1	0.71	-0.294	0.941	0.99	0.693	0.923	0.573	0.893	0.913	0.813	0.835	0.987	0.656	0.642	0.617	-0.173	0.979	0.971	0.785	-0.223	-0.348	0.914		-0.189	-0.119	-0.119	NaN	-0.246	NaN	-0.268
	Bradyrhizobium	0.697	0.147	0.582	0.792		0.693	0.349	0.658	0.332	0.756		0.869	0.595	0.854	0.012	0.436	0.703	0.71	1	-0.389	0.71	0.763	0.558	0.653	0.922	0.748	0.91	0.94	0.401	0.772	0.441	0.906	0.84	0.245	0.611	0.742	0.8	0.415	-0.203	0.92		0.444	-0.031	-0.031	NaN	0.082	NaN	0.133
	Caulobacter	-0.31	-0.053	0.065	-0.304		-0.214	0.165	-0.142	0.154	-0.306		-0.368	-0.068	-0.362	0.306	0.39	-0.243	-0.294	-0.389	1	-0.033	-0.252	0.332	-0.074	-0.129	-0.312	-0.424	-0.386	0.148	-0.326	0.337	-0.165	0.046	-0.504	-0.199	-0.23	-0.172	-0.074	-0.02	-0.394		-0.107	0.147	0.147	NaN	0.214	NaN	0.073
	Desulfovibrio	0.851	0.527	0.955	0.794		0.933	0.868	0.898	0.809	0.917		0.855	0.868	0.901	-0.088	0.78	0.822	0.941	0.71	-0.033	1	0.951	0.863	0.922	0.682	0.876	0.844	0.764	0.903	0.927	0.815	0.654	0.708	-0.196	0.945	0.93	0.847	-0.098	-0.317	0.856		-0.129	-0.025	-0.025	NaN	-0.149	NaN	-0.076
	Erwinia	0.916	0.517	0.894	0.886		0.968	0.782	0.924	0.702	0.981		0.955	0.883	0.98	-0.174	0.614	0.848	0.99	0.763	-0.252	0.951	1	0.743	0.936	0.634	0.887	0.936	0.865	0.826	0.988	0.689	0.697	0.692	-0.164	0.969	0.982	0.811	-0.159	-0.403	0.934		-0.094	-0.107	-0.107	NaN	-0.251	NaN	-0.23
	Geobacter	0.61	0.513	0.89	0.598		0.729	0.801	0.719	0.68	0.689		0.664	0.744	0.671	-0.036	0.787	0.576	0.693	0.558	0.332	0.863	0.743	1	0.752	0.622	0.588	0.596	0.589	0.871	0.683	0.805	0.57	0.793	-0.125	0.751	0.747	0.622	0.035	-0.292	0.614		0.037	-0.103	-0.103	NaN	-0.062	NaN	0.162
	Klebsiella	0.837	0.452	0.916	0.89		0.955	0.826	0.958	0.7	0.922		0.862	0.783	0.88	-0.263	0.656	0.781	0.923	0.653	-0.074	0.922	0.936	0.752	1	0.521	0.802	0.847	0.743	0.852	0.911	0.711	0.691	0.67	-0.275	0.934	0.952	0.788	-0.147	-0.541	0.844		-0.218	-0.205	-0.205	NaN	-0.24	NaN	-0.215
	Mesorhizobium	0.544	0.072	0.535	0.58		0.536	0.311	0.494	0.352	0.592		0.702	0.52	0.718	0.277	0.619	0.602	0.573	0.922	-0.129	0.682	0.634	0.622	0.521	1	0.705	0.759	0.805	0.365	0.619	0.575	0.814	0.817	0.165	0.478	0.582	0.799	0.514	-0.081	0.787		0.481	0.146	0.146	NaN	0.248	NaN	0.291
	Methylococcus	0.78	0.389	0.748	0.67		0.792	0.59	0.713	0.574	0.838		0.842	0.667	0.905	0.081	0.704	0.714	0.893	0.748	-0.312	0.876	0.887	0.588	0.802	0.705	1	0.852	0.743	0.64	0.872	0.759	0.612	0.518	-0.204	0.84	0.8	0.935	0.05	-0.22	0.879		-0.207	-0.046	-0.046	NaN	0.019	NaN	-0.05
	Myxococcus	0.858	0.288	0.735	0.92		0.892	0.569	0.854	0.521	0.938		0.968	0.776	0.977	-0.154	0.482	0.833	0.913	0.91	-0.424	0.844	0.936	0.596	0.847	0.759	0.852	1	0.961	0.617	0.941	0.523	0.839	0.761	0.012	0.835	0.924	0.81	0.05	-0.387	0.993		0.154	-0.079	-0.079	NaN	-0.16	NaN	-0.181
	Nitrobacter	0.846	0.308	0.673	0.896		0.812	0.491	0.78	0.468	0.856		0.943	0.779	0.927	-0.032	0.405	0.833	0.813	0.94	-0.386	0.764	0.865	0.589	0.743	0.805	0.743	0.961	1	0.515	0.875	0.455	0.848	0.81	0.09	0.732	0.856	0.748	0.113	-0.35	0.947		0.38	0.036	0.036	NaN	-0.182	NaN	-0.15
	Nitrosococcus	0.716	0.611	0.943	0.664		0.868	0.958	0.856	0.839	0.809		0.664	0.827	0.706	-0.305	0.685	0.671	0.835	0.401	0.148	0.903	0.826	0.871	0.852	0.365	0.64	0.617	0.515	1	0.792	0.721	0.406	0.565	-0.227	0.908	0.849	0.568	-0.338	-0.347	0.616		-0.303	-0.132	-0.132	NaN	-0.308	NaN	-0.127
	Nitrosomonas	0.939	0.518	0.862	0.904		0.973	0.767	0.929	0.711	0.989		0.955	0.888	0.975	-0.213	0.524	0.879	0.987	0.772	-0.326	0.927	0.988	0.683	0.911	0.619	0.872	0.941	0.875	0.792	1	0.605	0.7	0.663	-0.111	0.959	0.978	0.797	-0.178	-0.313	0.94		-0.075	-0.073	-0.073	NaN	-0.246	NaN	-0.266
	Nitrosospira	0.559	0.45	0.791	0.408		0.6	0.682	0.56	0.635	0.572		0.565	0.597	0.631	0.341	0.967	0.514	0.656	0.441	0.337	0.815	0.689	0.805	0.711	0.575	0.759	0.523	0.455	0.721	0.605	1	0.394	0.494	-0.504	0.686	0.604	0.783	0*	-0.339	0.553		-0.261	0.055	0.055	NaN	0.027	NaN	0.066
	Pseudomonas	0.563	-0.064	0.53	0.812		0.67	0.328	0.683	0.261	0.731		0.806	0.511	0.766	-0.146	0.408	0.581	0.642	0.906	-0.165	0.654	0.697	0.57	0.691	0.814	0.612	0.839	0.848	0.406	0.7	0.394	1	0.908	0.094	0.549	0.723	0.685	0.391	-0.254	0.863		0.376	-0.204	-0.204	NaN	0.23	NaN	0.025
	Rhizobium	0.542	0.104	0.647	0.751		0.667	0.464	0.679	0.359	0.696		0.763	0.609	0.721	-0.13	0.518	0.559	0.617	0.84	0.046	0.708	0.692	0.793	0.67	0.817	0.518	0.761	0.81	0.565	0.663	0.494	0.908	1	0.157	0.576	0.728	0.59	0.348	-0.303	0.773		0.462	-0.179	-0.179	NaN	0.103	NaN	0.16
	Rhodobacter	-0.133	-0.069	-0.189	-0.004		-0.133	-0.274	-0.145	-0.312	-0.103		-0.024	-0.2	-0.083	-0.357	-0.44	-0.113	-0.173	0.245	-0.504	-0.196	-0.164	-0.125	-0.275	0.165	-0.204	0.012	0.09	-0.227	-0.111	-0.504	0.094	0.157	1	-0.189	-0.108	-0.172	0.523	0.267	-0.005		0.562	-0.19	-0.19	NaN	0.015	NaN	0.599
	Rickettsia	0.892	0.629	0.93	0.822		0.968	0.871	0.926	0.767	0.954		0.876	0.873	0.909	-0.275	0.599	0.802	0.979	0.611	-0.199	0.945	0.969	0.751	0.934	0.478	0.84	0.835	0.732	0.908	0.959	0.686	0.549	0.576	-0.189	1	0.961	0.741	-0.282	-0.372	0.832		-0.271	-0.16	-0.16	NaN	-0.318	NaN	-0.228
	Shewanella	0.904	0.489	0.898	0.938		0.991	0.811	0.972	0.711	0.987		0.937	0.886	0.948	-0.312	0.542	0.853	0.971	0.742	-0.23	0.93	0.982	0.747	0.952	0.582	0.8	0.924	0.856	0.849	0.978	0.604	0.723	0.728	-0.108	0.961	1	0.739	-0.186	-0.438	0.914		-0.059	-0.149	-0.149	NaN	-0.3	NaN	-0.255
	Sinorhizobium	0.763	0.365	0.755	0.683		0.741	0.573	0.697	0.579	0.745		0.788	0.611	0.834	0.214	0.75	0.74	0.785	0.8	-0.172	0.847	0.811	0.622	0.788	0.799	0.935	0.81	0.748	0.568	0.797	0.783	0.685	0.59	-0.172	0.741	0.739	1	0.235	-0.238	0.838		-0.047	0.068	0.068	NaN	0.074	NaN	0.09
	Sphingomonas	-0.265	-0.372	-0.174	-0.079		-0.242	-0.426	-0.242	-0.466	-0.182		0.018	-0.406	-0.033	0.196	0.085	-0.249	-0.223	0.415	-0.074	-0.098	-0.159	0.035	-0.147	0.514	0.05	0.05	0.113	-0.338	-0.178	0*	0.391	0.348	0.523	-0.282	-0.186	0.235	1	0.151	0.094		0.495	-0.239	-0.239	NaN	0.612	NaN	0.816
	Variovorax	-0.336	-0.13	-0.419	-0.484		-0.412	-0.334	-0.466	-0.17	-0.339		-0.36	-0.288	-0.355	0.136	-0.336	-0.318	-0.348	-0.203	-0.02	-0.317	-0.403	-0.292	-0.541	-0.081	-0.22	-0.387	-0.35	-0.347	-0.313	-0.339	-0.254	-0.303	0.267	-0.372	-0.438	-0.238	0.151	1	-0.311		0.03	0.165	0.165	NaN	0.582	NaN	0.228
	Xanthomonas	0.837	0.265	0.73	0.897		0.88	0.557	0.838	0.511	0.938		0.968	0.755	0.978	-0.134	0.512	0.805	0.914	0.92	-0.394	0.856	0.934	0.614	0.844	0.787	0.879	0.993	0.947	0.616	0.94	0.553	0.863	0.773	-0.005	0.832	0.914	0.838	0.094	-0.311	1		0.125	-0.107	-0.107	NaN	-0.052	NaN	-0.144
Actinobacterida	Frankia	-0.003	-0.223	-0.158	0.141		-0.118	-0.285	-0.094	-0.207	-0.091		0.093	0.039	0.022	0.216	-0.189	0.122	-0.189	0.444	-0.107	-0.129	-0.094	0.037	-0.218	0.481	-0.207	0.154	0.38	-0.303	-0.075	-0.261	0.376	0.462	0.562	-0.271	-0.059	-0.047	0.495	0.03	0.125		1	0.304	0.304	NaN	0.02	NaN	0.264
	Kocuria	0.156	0.096	-0.037	-0.109		-0.094	0.078	-0.094	0.385	-0.163		-0.185	0.226	-0.106	0.646	0.107	0.356	-0.119	-0.031	0.147	-0.025	-0.107	-0.103	-0.205	0.146	-0.046	-0.079	0.036	-0.132	-0.073	0.055	-0.204	-0.179	-0.19	-0.16	-0.149	0.068	-0.239	0.165	-0.107		0.304	1	1	NaN	-0.248	NaN	-0.249
	Microbacterium	0.156	0.096	-0.037	-0.109		-0.094	0.078	-0.094	0.385	-0.163		-0.185	0.226	-0.106	0.646	0.107	0.356	-0.119	-0.031	0.147	-0.025	-0.107	-0.103	-0.205	0.146	-0.046	-0.079	0.036	-0.132	-0.073	0.055	-0.204	-0.179	-0.19	-0.16	-0.149	0.068	-0.239	0.165	-0.107		0.304	1	1	NaN	-0.248	NaN	-0.249
	Micrococcus	NaN	NaN	NaN	NaN		NaN	NaN	NaN	NaN	NaN		NaN	NaN	NaN	NaN	NaN	NaN	NaN	NaN	NaN	NaN	NaN	NaN	NaN	NaN	NaN	NaN	NaN	NaN	NaN	NaN	NaN	NaN	NaN	NaN	NaN	NaN	NaN	NaN	NaN		NaN	NaN	NaN	1	NaN	NaN	NaN
	Nocardia	-0.439	-0.547	-0.325	-0.315		-0.336	-0.428	-0.356	-0.4	-0.216		-0.154	-0.437	-0.166	0.201	0.085	-0.437	-0.246	0.082	0.214	-0.149	-0.251	-0.062	-0.24	0.248	0.019	-0.16	-0.182	-0.308	-0.246	0.027	0.23	0.103	0.015	-0.318	-0.3	0.074	0.612	0.582	-0.052		0.02	-0.248	-0.248	NaN	1	NaN	0.413
	Pseudonocardia	NaN	NaN	NaN	NaN		NaN	NaN	NaN	NaN	NaN		NaN	NaN	NaN	NaN	NaN	NaN	NaN	NaN	NaN	NaN	NaN	NaN	NaN	NaN	NaN	NaN	NaN	NaN	NaN	NaN	NaN	NaN	NaN	NaN	NaN	NaN	NaN	NaN	NaN		NaN	NaN	NaN	NaN	NaN	1	NaN
	Streptomyces	-0.324	-0.047	-0.051	-0.283		-0.278	-0.212	-0.294	-0.289	-0.28		-0.167	-0.383	-0.189	0.1	0.149	-0.339	-0.268	0.133	0.073	-0.076	-0.23	0.162	-0.215	0.291	-0.05	-0.181	-0.15	-0.127	-0.266	0.066	0.025	0.16	0.599	-0.228	-0.255	0.09	0.816	0.228	-0.144		0.264	-0.249	-0.249	NaN	0.413	NaN	1
	AMF	0.98	0.697	0.923	0.87		0.963	0.87	0.935	0.821	0.921		0.874	0.925	0.899	-0.148	0.541	0.922	0.94	0.648	-0.224	0.912	0.949	0.7	0.905	0.506	0.798	0.845	0.797	0.833	0.955	0.638	0.545	0.56	-0.177	0.956	0.945	0.762	-0.301	-0.395	0.826		-0.122	0.054	0.054	NaN	-0.443	NaN	-0.291
7 Dikarya	Aspergillus	0.866	0.428	0.865	0.931		0.961	0.759	0.939	0.664	0.972		0.94	0.875	0.943	-0.315	0.519	0.835	0.94	0.811	-0.247	0.915	0.959	0.771	0.899	0.67	0.769	0.938	0.895	0.816	0.957	0.559	0.782	0.815	0.027	0.916	0.982	0.715	-0.079	-0.38	0.929		0.091	-0.143	-0.143	NaN	-0.244	NaN	-0.159
	Cenococcum	0.896	0.463	0.906	0.947		0.978	0.813	0.97	0.732	0.965		0.925	0.892	0.931	-0.261	0.569	0.877	0.937	0.793	-0.167	0.937	0.96	0.792	0.935	0.665	0.775	0.923	0.881	0.837	0.959	0.611	0.779	0.802	-0.055	0.924	0.986	0.761	-0.098	-0.399	0.915		0.058	-0.079	-0.079	NaN	-0.252	NaN	-0.181
	Mycosphaerella	0.835	0.285	0.755	0.946		0.911	0.679	0.91	0.645	0.923		0.885	0.857	0.881	-0.3	0.398	0.866	0.86	0.821	-0.251	0.826	0.88	0.662	0.819	0.677	0.665	0.919	0.909	0.698	0.905	0.412	0.829	0.818	0.05	0.806	0.927	0.646	-0.089	-0.309	0.907		0.238	0*	0*	NaN	-0.219	NaN	-0.266
	Oidiodendron	0.885	0.531	0.945	0.903		0.991	0.889	0.981	0.792	0.961		0.879	0.899	0.898	-0.316	0.599	0.852	0.952	0.683	-0.118	0.954	0.959	0.808	0.954	0.559	0.769	0.865	0.791	0.914	0.952	0.646	0.673	0.718	-0.122	0.964	0.986	0.726	-0.212	-0.412	0.857		-0.097	-0.111	-0.111	NaN	-0.309	NaN	-0.208
	Cryptococcus	0.899	0.524	0.931	0.926		0.985	0.866	0.979	0.779	0.959		0.897	0.911	0.904	-0.283	0.571	0.869	0.936	0.723	-0.107	0.942	0.953	0.812	0.941	0.597	0.75	0.878	0.83	0.882	0.953	0.624	0.722	0.762	-0.106	0.942	0.984	0.729	-0.177	-0.38	0.872		-0.016	-0.082	-0.082	NaN	-0.279	NaN	-0.214
	Scleroderma	0.916	0.414	0.851	0.975		0.977	0.757	0.97	0.692	0.973		0.939	0.87	0.945	-0.266	0.498	0.896	0.942	0.801	-0.263	0.898	0.959	0.687	0.933	0.635	0.787	0.95	0.902	0.766	0.969	0.549	0.79	0.749	-0.088	0.909	0.983	0.765	-0.13	-0.421	0.939		0.041	-0.066	-0.066	NaN	-0.272	NaN	-0.281
	Sebacina	0.88	0.549	0.961	0.879		0.978	0.885	0.962	0.792	0.949		0.88	0.876	0.902	-0.262	0.65	0.843	0.948	0.716	-0.109	0.975	0.957	0.836	0.951	0.616	0.81	0.863	0.788	0.911	0.949	0.694	0.685	0.73	-0.093	0.962	0.972	0.787	-0.122	-0.36	0.864		-0.096	-0.111	-0.111	NaN	-0.237	NaN	-0.105
Phanerochaete	Phanerochaete	0.522	0.047	0.667	0.706		0.689	0.652	0.745	0.656	0.645		0.542	0.637	0.559	-0.198	0.544	0.665	0.575	0.621	0.219	0.712	0.601	0.711	0.668	0.647	0.432	0.619	0.604	0.648	0.607	0.45	0.748	0.797	-0.013	0.55	0.678	0.542	0.078	-0.185	0.63		0.25	0.115	0.115	NaN	0.039	NaN	-0.029
FS 8
		Firmicutes					Cyanobacteria						Proteobacteria																														Actinobacterida
		Bacillus	Clostridium	Desulfotomaculum	Leuconostoc		Anabaena	Cyanobacterium	Nostoc	Oscillatoria	Pseudanabaena		Acidithiobacillus	Acidobacterium	Agrobacterium	Azorhizobium	Azotobacter	Bdellovibrio	Beijerinckia	Bradyrhizobium	Caulobacter	Desulfovibrio	Erwinia	Geobacter	Klebsiella	Mesorhizobium	Methylococcus	Myxococcus	Nitrobacter	Nitrosococcus	Nitrosomonas	Nitrosospira	Pseudomonas	Rhizobium	Rhodobacter	Rickettsia	Shewanella	Sinorhizobium	Sphingomonas	Variovorax	Xanthomonas		Frankia	Kocuria	Microbacterium	Micrococcus	Nocardia	Pseudonocardia	Streptomyces
Firmicutes	Bacillus	1	0.784	0.618	0.844		0.785	0.733	0.905	0.514	0.523		0.42	0.511	0.427	0.467	0.936	0.542	0.491	0.564	0.465	0.585	0.7	0.718	0.492	0.441	0.521	0.216	0.609	0.455	0.527	0.432	0.631	0.585	0.515	0.663	0.736	0.597	0.549	0.593	0.434		0.514	NaN	NaN	0.523	0.609	0.159	0.133
	Clostridium	0.784	1	0.666	0.506		0.665	0.946	0.772	0.49	0.502		0.167	0.344	0.271	0.258	0.791	0.586	0.208	0.038	0.078	0.409	0.581	0.315	0.449	0.202	0.158	0.233	0.235	0.361	0.564	0.355	0.193	0.217	-0.112	0.869	0.616	0.044	-0.006	-0.015	0.242		-0.036	NaN	NaN	-0.101	0.132	0.056	-0.176
	Desulfotomaculum	0.618	0.666	1	0.582		0.795	0.684	0.793	0.873	0.923		0.649	0.898	0.68	0.792	0.452	0.872	0.499	0.23	0.7	0.869	0.952	0.69	0.734	0.749	0.724	0.867	0.54	0.807	0.772	0.864	0.668	0.583	-0.039	0.431	0.705	0.407	0.14	0.286	0.838		-0.044	NaN	NaN	-0.023	0.256	0.099	-0.039
	Leuconostoc	0.844	0.506	0.582	1		0.833	0.611	0.805	0.708	0.695		0.783	0.673	0.778	0.756	0.725	0.72	0.864	0.872	0.625	0.795	0.767	0.854	0.777	0.749	0.713	0.297	0.925	0.735	0.745	0.673	0.835	0.91	0.665	0.575	0.912	0.846	0.823	0.757	0.671		0.678	NaN	NaN	0.68	0.899	0.562	0.522
Cyanobacteria	Anabaena	0.785	0.665	0.795	0.833		1	0.776	0.954	0.882	0.81		0.747	0.782	0.796	0.79	0.558	0.85	0.756	0.564	0.591	0.862	0.894	0.722	0.832	0.766	0.672	0.548	0.75	0.826	0.857	0.808	0.722	0.778	0.278	0.636	0.927	0.6	0.484	0.476	0.765		0.262	NaN	NaN	0.294	0.613	0.406	0.224
	Cyanobacterium	0.733	0.946	0.684	0.611		0.776	1	0.788	0.66	0.632		0.381	0.431	0.504	0.423	0.697	0.751	0.444	0.178	0.102	0.544	0.647	0.356	0.671	0.376	0.224	0.271	0.409	0.558	0.769	0.521	0.263	0.397	-0.106	0.946	0.788	0.127	0.107	-0.002	0.371		0*	NaN	NaN	-0.091	0.283	0.336	0.036
	Nostoc	0.905	0.772	0.793	0.805		0.954	0.788	1	0.75	0.707		0.575	0.709	0.611	0.655	0.717	0.728	0.585	0.489	0.568	0.762	0.861	0.717	0.664	0.621	0.621	0.485	0.636	0.667	0.709	0.668	0.685	0.654	0.319	0.637	0.831	0.561	0.434	0.499	0.652		0.282	NaN	NaN	0.332	0.534	0.189	0.06
	Oscillatoria	0.514	0.49	0.873	0.708		0.882	0.66	0.75	1	0.972		0.891	0.901	0.933	0.929	0.295	0.974	0.812	0.479	0.673	0.955	0.924	0.716	0.951	0.92	0.767	0.771	0.771	0.979	0.954	0.979	0.723	0.809	0.07	0.485	0.881	0.546	0.374	0.353	0.914		0.111	NaN	NaN	0.088	0.519	0.519	0.325
	Pseudanabaena	0.523	0.502	0.923	0.695		0.81	0.632	0.707	0.972	1		0.869	0.935	0.896	0.934	0.348	0.971	0.756	0.448	0.73	0.962	0.946	0.755	0.918	0.915	0.801	0.829	0.752	0.962	0.917	0.977	0.752	0.786	0.067	0.437	0.832	0.552	0.344	0.37	0.928		0.11	NaN	NaN	0.086	0.476	0.436	0.285
Proteobacteria	Acidithiobacillus	0.42	0.167	0.649	0.783		0.747	0.381	0.575	0.891	0.869		1	0.848	0.979	0.957	0.219	0.847	0.95	0.756	0.763	0.925	0.804	0.811	0.918	0.98	0.851	0.627	0.933	0.953	0.853	0.922	0.847	0.956	0.388	0.272	0.837	0.786	0.672	0.607	0.906		0.429	NaN	NaN	0.404	0.763	0.686	0.639
	Acidobacterium	0.511	0.344	0.898	0.673		0.782	0.431	0.709	0.901	0.935		0.848	1	0.836	0.958	0.276	0.854	0.695	0.497	0.898	0.971	0.96	0.813	0.799	0.924	0.891	0.902	0.734	0.91	0.769	0.951	0.879	0.795	0.222	0.185	0.727	0.671	0.397	0.544	0.987		0.148	NaN	NaN	0.241	0.477	0.23	0.169
	Agrobacterium	0.427	0.271	0.68	0.778		0.796	0.504	0.611	0.933	0.896		0.979	0.836	1	0.951	0.225	0.912	0.949	0.686	0.667	0.929	0.817	0.729	0.974	0.952	0.764	0.619	0.897	0.979	0.93	0.939	0.775	0.925	0.272	0.401	0.892	0.687	0.583	0.485	0.889		0.311	NaN	NaN	0.291	0.709	0.712	0.567
	Azorhizobium	0.467	0.258	0.792	0.756		0.79	0.423	0.655	0.929	0.934		0.957	0.958	0.951	1	0.238	0.889	0.86	0.649	0.846	0.985	0.909	0.817	0.903	0.983	0.881	0.787	0.862	0.972	0.851	0.972	0.889	0.91	0.308	0.243	0.818	0.745	0.546	0.582	0.983		0.275	NaN	NaN	0.329	0.639	0.481	0.399
	Azotobacter	0.936	0.791	0.452	0.725		0.558	0.697	0.717	0.295	0.348		0.219	0.276	0.225	0.238	1	0.382	0.321	0.446	0.247	0.363	0.492	0.566	0.325	0.217	0.314	-0.002	0.455	0.244	0.371	0.208	0.425	0.4	0.454	0.697	0.583	0.435	0.456	0.455	0.185		0.52	NaN	NaN	0.459	0.503	0.124	0.134
	Bdellovibrio	0.542	0.586	0.872	0.72		0.85	0.751	0.728	0.974	0.971		0.847	0.854	0.912	0.889	0.382	1	0.786	0.438	0.58	0.924	0.903	0.659	0.966	0.859	0.674	0.713	0.742	0.958	0.981	0.944	0.66	0.771	0.014	0.6	0.904	0.475	0.323	0.271	0.853		0.077	NaN	NaN	0.036	0.488	0.535	0.308
	Beijerinckia	0.491	0.208	0.499	0.864		0.756	0.444	0.585	0.812	0.756		0.95	0.695	0.949	0.86	0.321	0.786	1	0.857	0.606	0.832	0.697	0.763	0.905	0.888	0.734	0.381	0.968	0.875	0.844	0.802	0.778	0.968	0.501	0.422	0.89	0.796	0.787	0.626	0.764		0.565	NaN	NaN	0.516	0.884	0.821	0.735
	Bradyrhizobium	0.564	0.038	0.23	0.872		0.564	0.178	0.489	0.479	0.448		0.756	0.497	0.686	0.649	0.446	0.438	0.857	1	0.614	0.618	0.495	0.795	0.591	0.687	0.691	0.104	0.92	0.575	0.494	0.497	0.808	0.898	0.873	0.211	0.686	0.944	0.987	0.89	0.552		0.873	NaN	NaN	0.881	0.989	0.636	0.739
	Caulobacter	0.465	0.078	0.7	0.625		0.591	0.102	0.568	0.673	0.73		0.763	0.898	0.667	0.846	0.247	0.58	0.606	0.614	1	0.836	0.811	0.891	0.556	0.848	0.96	0.781	0.722	0.717	0.482	0.771	0.945	0.768	0.504	-0.124	0.516	0.828	0.567	0.784	0.893		0.401	NaN	NaN	0.514	0.555	0.108	0.249
	Desulfovibrio	0.585	0.409	0.869	0.795		0.862	0.544	0.762	0.955	0.962		0.925	0.971	0.929	0.985	0.363	0.924	0.832	0.618	0.836	1	0.965	0.842	0.908	0.963	0.878	0.797	0.848	0.969	0.879	0.975	0.886	0.891	0.286	0.352	0.862	0.723	0.517	0.568	0.975		0.261	NaN	NaN	0.307	0.621	0.431	0.33
	Erwinia	0.7	0.581	0.952	0.767		0.894	0.647	0.861	0.924	0.946		0.804	0.96	0.817	0.909	0.492	0.903	0.697	0.495	0.811	0.965	1	0.825	0.829	0.872	0.836	0.818	0.742	0.896	0.833	0.924	0.841	0.785	0.219	0.422	0.832	0.639	0.403	0.515	0.925		0.182	NaN	NaN	0.238	0.508	0.251	0.146
	Geobacter	0.718	0.315	0.69	0.854		0.722	0.356	0.717	0.716	0.755		0.811	0.813	0.729	0.817	0.566	0.659	0.763	0.795	0.891	0.842	0.825	1	0.665	0.853	0.954	0.565	0.887	0.739	0.613	0.746	0.944	0.881	0.647	0.221	0.719	0.914	0.774	0.856	0.807		0.665	NaN	NaN	0.653	0.79	0.371	0.486
	Klebsiella	0.492	0.449	0.734	0.777		0.832	0.671	0.664	0.951	0.918		0.918	0.799	0.974	0.903	0.325	0.966	0.905	0.591	0.556	0.908	0.829	0.665	1	0.889	0.67	0.591	0.84	0.969	0.987	0.923	0.684	0.861	0.149	0.577	0.938	0.569	0.48	0.354	0.833		0.219	NaN	NaN	0.17	0.638	0.707	0.491
	Mesorhizobium	0.441	0.202	0.749	0.749		0.766	0.376	0.621	0.92	0.915		0.98	0.924	0.952	0.983	0.217	0.859	0.888	0.687	0.848	0.963	0.872	0.853	0.889	1	0.918	0.751	0.893	0.961	0.833	0.96	0.882	0.926	0.344	0.215	0.8	0.777	0.604	0.613	0.964		0.36	NaN	NaN	0.359	0.687	0.556	0.516
	Methylococcus	0.521	0.158	0.724	0.713		0.672	0.224	0.621	0.767	0.801		0.851	0.891	0.764	0.881	0.314	0.674	0.734	0.691	0.96	0.878	0.836	0.954	0.67	0.918	1	0.735	0.83	0.794	0.608	0.829	0.938	0.851	0.506	0.036	0.635	0.858	0.654	0.779	0.902		0.496	NaN	NaN	0.513	0.667	0.322	0.428
	Myxococcus	0.216	0.233	0.867	0.297		0.548	0.271	0.485	0.771	0.829		0.627	0.902	0.619	0.787	-0.002	0.713	0.381	0.104	0.781	0.797	0.818	0.565	0.591	0.751	0.735	1	0.402	0.751	0.584	0.844	0.632	0.482	-0.138	-0.029	0.43	0.347	0.008	0.232	0.877		-0.213	NaN	NaN	-0.122	0.075	-0.033	-0.097
	Nitrobacter	0.609	0.235	0.54	0.925		0.75	0.409	0.636	0.771	0.752		0.933	0.734	0.897	0.862	0.455	0.742	0.968	0.92	0.722	0.848	0.742	0.887	0.84	0.893	0.83	0.402	1	0.836	0.771	0.779	0.879	0.991	0.642	0.367	0.864	0.906	0.869	0.777	0.781		0.69	NaN	NaN	0.655	0.934	0.714	0.715
	Nitrosococcus	0.455	0.361	0.807	0.735		0.826	0.558	0.667	0.979	0.962		0.953	0.91	0.979	0.972	0.244	0.958	0.875	0.575	0.717	0.969	0.896	0.739	0.969	0.961	0.794	0.751	0.836	1	0.943	0.987	0.78	0.875	0.163	0.4	0.876	0.629	0.464	0.429	0.94		0.191	NaN	NaN	0.183	0.597	0.584	0.43
	Nitrosomonas	0.527	0.564	0.772	0.745		0.857	0.769	0.709	0.954	0.917		0.853	0.769	0.93	0.851	0.371	0.981	0.844	0.494	0.482	0.879	0.833	0.613	0.987	0.833	0.608	0.584	0.771	0.943	1	0.902	0.609	0.79	0.047	0.67	0.941	0.471	0.384	0.255	0.788		0.135	NaN	NaN	0.068	0.558	0.664	0.408
	Nitrosospira	0.432	0.355	0.864	0.673		0.808	0.521	0.668	0.979	0.977		0.922	0.951	0.939	0.972	0.208	0.944	0.802	0.497	0.771	0.975	0.924	0.746	0.923	0.96	0.829	0.844	0.779	0.987	0.902	1	0.786	0.827	0.108	0.322	0.815	0.6	0.388	0.413	0.969		0.119	NaN	NaN	0.128	0.51	0.469	0.332
	Pseudomonas	0.631	0.193	0.668	0.835		0.722	0.263	0.685	0.723	0.752		0.847	0.879	0.775	0.889	0.425	0.66	0.778	0.808	0.945	0.886	0.841	0.944	0.684	0.882	0.938	0.632	0.879	0.78	0.609	0.786	1	0.91	0.659	0.101	0.71	0.937	0.753	0.874	0.882		0.57	NaN	NaN	0.674	0.768	0.307	0.395
	Rhizobium	0.585	0.217	0.583	0.91		0.778	0.397	0.654	0.809	0.786		0.956	0.795	0.925	0.91	0.4	0.771	0.968	0.898	0.768	0.891	0.785	0.881	0.861	0.926	0.851	0.482	0.991	0.875	0.79	0.827	0.91	1	0.61	0.325	0.868	0.904	0.832	0.77	0.84		0.62	NaN	NaN	0.626	0.9	0.667	0.652
	Rhodobacter	0.515	-0.112	-0.039	0.665		0.278	-0.106	0.319	0.07	0.067		0.388	0.222	0.272	0.308	0.454	0.014	0.501	0.873	0.504	0.286	0.219	0.647	0.149	0.344	0.506	-0.138	0.642	0.163	0.047	0.108	0.659	0.61	1	-0.049	0.328	0.856	0.916	0.929	0.245		0.924	NaN	NaN	0.999	0.826	0.263	0.516
	Rickettsia	0.663	0.869	0.431	0.575		0.636	0.946	0.637	0.485	0.437		0.272	0.185	0.401	0.243	0.697	0.6	0.422	0.211	-0.124	0.352	0.422	0.221	0.577	0.215	0.036	-0.029	0.367	0.4	0.67	0.322	0.101	0.325	-0.049	1	0.725	0.063	0.164	-0.056	0.146		0.107	NaN	NaN	-0.038	0.333	0.468	0.168
	Shewanella	0.736	0.616	0.705	0.912		0.927	0.788	0.831	0.881	0.832		0.837	0.727	0.892	0.818	0.583	0.904	0.89	0.686	0.516	0.862	0.832	0.719	0.938	0.8	0.635	0.43	0.864	0.876	0.941	0.815	0.71	0.868	0.328	0.725	1	0.641	0.598	0.474	0.736		0.382	NaN	NaN	0.347	0.745	0.655	0.461
	Sinorhizobium	0.597	0.044	0.407	0.846		0.6	0.127	0.561	0.546	0.552		0.786	0.671	0.687	0.745	0.435	0.475	0.796	0.944	0.828	0.723	0.639	0.914	0.569	0.777	0.858	0.347	0.906	0.629	0.471	0.6	0.937	0.904	0.856	0.063	0.641	1	0.929	0.967	0.701		0.808	NaN	NaN	0.863	0.909	0.435	0.598
	Sphingomonas	0.549	-0.006	0.14	0.823		0.484	0.107	0.434	0.374	0.344		0.672	0.397	0.583	0.546	0.456	0.323	0.787	0.987	0.567	0.517	0.403	0.774	0.48	0.604	0.654	0.008	0.869	0.464	0.384	0.388	0.753	0.832	0.916	0.164	0.598	0.929	1	0.904	0.452		0.936	NaN	NaN	0.918	0.977	0.603	0.758
	Variovorax	0.593	-0.015	0.286	0.757		0.476	-0.002	0.499	0.353	0.37		0.607	0.544	0.485	0.582	0.455	0.271	0.626	0.89	0.784	0.568	0.515	0.856	0.354	0.613	0.779	0.232	0.777	0.429	0.255	0.413	0.874	0.77	0.929	-0.056	0.474	0.967	0.904	1	0.557		0.842	NaN	NaN	0.932	0.838	0.247	0.482
	Xanthomonas	0.434	0.242	0.838	0.671		0.765	0.371	0.652	0.914	0.928		0.906	0.987	0.889	0.983	0.185	0.853	0.764	0.552	0.893	0.975	0.925	0.807	0.833	0.964	0.902	0.877	0.781	0.94	0.788	0.969	0.882	0.84	0.245	0.146	0.736	0.701	0.452	0.557	1		0.186	NaN	NaN	0.264	0.531	0.338	0.279
Actinobacterida	Frankia	0.514	-0.036	-0.044	0.678		0.262	0*	0.282	0.111	0.11		0.429	0.148	0.311	0.275	0.52	0.077	0.565	0.873	0.401	0.261	0.182	0.665	0.219	0.36	0.496	-0.213	0.69	0.191	0.135	0.119	0.57	0.62	0.924	0.107	0.382	0.808	0.936	0.842	0.186		1	NaN	NaN	0.916	0.871	0.479	0.735
	Kocuria	NaN	NaN	NaN	NaN		NaN	NaN	NaN	NaN	NaN		NaN	NaN	NaN	NaN	NaN	NaN	NaN	NaN	NaN	NaN	NaN	NaN	NaN	NaN	NaN	NaN	NaN	NaN	NaN	NaN	NaN	NaN	NaN	NaN	NaN	NaN	NaN	NaN	NaN		NaN	1	NaN	NaN	NaN	NaN	NaN
	Microbacterium	NaN	NaN	NaN	NaN		NaN	NaN	NaN	NaN	NaN		NaN	NaN	NaN	NaN	NaN	NaN	NaN	NaN	NaN	NaN	NaN	NaN	NaN	NaN	NaN	NaN	NaN	NaN	NaN	NaN	NaN	NaN	NaN	NaN	NaN	NaN	NaN	NaN	NaN		NaN	NaN	1	NaN	NaN	NaN	NaN
	Micrococcus	0.523	-0.101	-0.023	0.68		0.294	-0.091	0.332	0.088	0.086		0.404	0.241	0.291	0.329	0.459	0.036	0.516	0.881	0.514	0.307	0.238	0.653	0.17	0.359	0.513	-0.122	0.655	0.183	0.068	0.128	0.674	0.626	0.999	-0.038	0.347	0.863	0.918	0.932	0.264		0.916	NaN	NaN	1	0.833	0.267	0.51
	Nocardia	0.609	0.132	0.256	0.899		0.613	0.283	0.534	0.519	0.476		0.763	0.477	0.709	0.639	0.503	0.488	0.884	0.989	0.555	0.621	0.508	0.79	0.638	0.687	0.667	0.075	0.934	0.597	0.558	0.51	0.768	0.9	0.826	0.333	0.745	0.909	0.977	0.838	0.531		0.871	NaN	NaN	0.833	1	0.708	0.776
	Pseudonocardia	0.159	0.056	0.099	0.562		0.406	0.336	0.189	0.519	0.436		0.686	0.23	0.712	0.481	0.124	0.535	0.821	0.636	0.108	0.431	0.251	0.371	0.707	0.556	0.322	-0.033	0.714	0.584	0.664	0.469	0.307	0.667	0.263	0.468	0.655	0.435	0.603	0.247	0.338		0.479	NaN	NaN	0.267	0.708	1	0.878
	Streptomyces	0.133	-0.176	-0.039	0.522		0.224	0.036	0.06	0.325	0.285		0.639	0.169	0.567	0.399	0.134	0.308	0.735	0.739	0.249	0.33	0.146	0.486	0.491	0.516	0.428	-0.097	0.715	0.43	0.408	0.332	0.395	0.652	0.516	0.168	0.461	0.598	0.758	0.482	0.279		0.735	NaN	NaN	0.51	0.776	0.878	1
	AMF	0.911	0.742	0.729	0.924		0.95	0.814	0.955	0.774	0.737		0.673	0.694	0.72	0.711	0.758	0.786	0.737	0.645	0.537	0.796	0.842	0.749	0.775	0.676	0.62	0.389	0.772	0.731	0.798	0.693	0.723	0.775	0.421	0.725	0.933	0.647	0.58	0.555	0.658		0.413	NaN	NaN	0.438	0.695	0.402	0.245
7 Dikarya	Aspergillus	0.73	0.192	0.375	0.909		0.623	0.249	0.626	0.483	0.49		0.698	0.582	0.618	0.656	0.613	0.448	0.762	0.953	0.72	0.661	0.608	0.881	0.538	0.673	0.756	0.207	0.883	0.553	0.458	0.505	0.885	0.866	0.898	0.223	0.68	0.969	0.943	0.954	0.592		0.855	NaN	NaN	0.906	0.932	0.42	0.559
	Cenococcum	0.723	0.167	0.377	0.881		0.63	0.212	0.641	0.476	0.472		0.682	0.586	0.592	0.645	0.581	0.415	0.736	0.937	0.747	0.652	0.608	0.892	0.5	0.671	0.781	0.228	0.862	0.534	0.421	0.498	0.89	0.849	0.903	0.17	0.646	0.974	0.936	0.973	0.597		0.851	NaN	NaN	0.909	0.914	0.374	0.531
	Mycosphaerella	0.661	0.09	0.288	0.867		0.572	0.157	0.562	0.431	0.423		0.681	0.528	0.59	0.618	0.536	0.377	0.755	0.968	0.699	0.609	0.537	0.854	0.489	0.649	0.739	0.153	0.869	0.509	0.399	0.458	0.859	0.851	0.929	0.148	0.626	0.974	0.969	0.968	0.553		0.887	NaN	NaN	0.935	0.943	0.44	0.603
	Oidiodendron	0.771	0.264	0.429	0.938		0.693	0.332	0.69	0.547	0.54		0.731	0.608	0.661	0.684	0.643	0.51	0.797	0.948	0.715	0.699	0.654	0.9	0.593	0.705	0.772	0.232	0.906	0.601	0.526	0.552	0.886	0.889	0.86	0.301	0.74	0.96	0.936	0.93	0.618		0.84	NaN	NaN	0.868	0.942	0.463	0.576
	Cryptococcus	0.69	0.163	0.461	0.901		0.681	0.241	0.658	0.58	0.579		0.776	0.695	0.7	0.758	0.522	0.525	0.801	0.938	0.809	0.754	0.693	0.907	0.606	0.766	0.828	0.35	0.906	0.65	0.522	0.616	0.946	0.911	0.844	0.169	0.71	0.986	0.909	0.952	0.71		0.771	NaN	NaN	0.855	0.908	0.406	0.522
	Scleroderma	0.747	0.253	0.577	0.885		0.717	0.288	0.728	0.616	0.634		0.752	0.761	0.674	0.773	0.571	0.555	0.741	0.864	0.871	0.79	0.769	0.95	0.591	0.777	0.88	0.457	0.869	0.66	0.523	0.652	0.968	0.878	0.787	0.17	0.698	0.964	0.837	0.941	0.753		0.708	NaN	NaN	0.798	0.835	0.291	0.412
	Sebacina	0.735	0.237	0.448	0.944		0.721	0.331	0.692	0.596	0.58		0.778	0.654	0.719	0.739	0.581	0.554	0.84	0.958	0.735	0.744	0.683	0.892	0.647	0.751	0.785	0.279	0.93	0.657	0.574	0.606	0.908	0.923	0.837	0.29	0.771	0.967	0.93	0.92	0.672		0.795	NaN	NaN	0.848	0.947	0.491	0.568
Phanerochaete	Phanerochaete	0.574	-0.052	0.179	0.721		0.401	-0.053	0.441	0.24	0.257		0.517	0.444	0.394	0.487	0.46	0.169	0.559	0.877	0.706	0.471	0.42	0.782	0.263	0.51	0.684	0.119	0.715	0.326	0.161	0.3	0.815	0.705	0.965	-0.08	0.408	0.934	0.897	0.989	0.454		0.858	NaN	NaN	0.968	0.818	0.2	0.451
FS 9
		Firmicutes					Cyanobacteria						Proteobacteria																														Actinobacterida
		Bacillus	Clostridium	Desulfotomaculum	Leuconostoc		Anabaena	Cyanobacterium	Nostoc	Oscillatoria	Pseudanabaena		Acidithiobacillus	Acidobacterium	Agrobacterium	Azorhizobium	Azotobacter	Bdellovibrio	Beijerinckia	Bradyrhizobium	Caulobacter	Desulfovibrio	Erwinia	Geobacter	Klebsiella	Mesorhizobium	Methylococcus	Myxococcus	Nitrobacter	Nitrosococcus	Nitrosomonas	Nitrosospira	Pseudomonas	Rhizobium	Rhodobacter	Rickettsia	Shewanella	Sinorhizobium	Sphingomonas	Variovorax	Xanthomonas		Frankia	Kocuria	Microbacterium	Micrococcus	Nocardia	Pseudonocardia	Streptomyces
Firmicutes	Bacillus	1	0.999	0.996	0.988		0.984	0.985	0.933	0.976	0.995		0.999	0.983	0.997	NaN	0.999	0.992	0.999	0.978	-0.091	0.99	1	0.997	0.999	0.998	0.991	0.999	0.999	0.997	0.998	0.999	0.999	0.999	0.999	0.992	0.996	0.992	0.999	0.904	0.975		0.998	NaN	NaN	NaN	-0.181	-0.091	0.996
	Clostridium	0.999	1	0.997	0.993		0.988	0.99	0.943	0.982	0.997		0.997	0.988	0.999	NaN	0.998	0.995	0.998	0.981	-0.059	0.993	1	0.999	0.999	0.999	0.988	0.999	0.999	0.997	0.999	0.999	0.999	0.999	0.998	0.995	0.997	0.995	0.999	0.916	0.982		0.996	NaN	NaN	NaN	-0.158	-0.059	0.995
	Desulfotomaculum	0.996	0.997	1	0.994		0.994	0.993	0.957	0.988	0.998		0.993	0.988	0.996	NaN	0.991	0.996	0.996	0.985	-0.03	0.994	0.997	0.997	0.996	0.998	0.985	0.994	0.995	0.999	0.999	0.995	0.996	0.997	0.994	0.999	0.999	0.994	0.994	0.933	0.983		0.989	NaN	NaN	NaN	-0.157	-0.03	0.989
	Leuconostoc	0.988	0.993	0.994	1		0.998	0.999	0.975	0.996	0.995		0.982	0.998	0.996	NaN	0.985	0.999	0.986	0.986	0.06	0.999	0.989	0.996	0.992	0.995	0.969	0.989	0.991	0.991	0.995	0.992	0.992	0.99	0.988	0.996	0.99	0.999	0.988	0.956	0.997		0.979	NaN	NaN	NaN	-0.081	0.06	0.985
Cyanobacteria	Anabaena	0.984	0.988	0.994	0.998		1	0.999	0.982	0.998	0.994		0.977	0.995	0.991	NaN	0.977	0.997	0.983	0.986	0.077	0.996	0.985	0.993	0.987	0.991	0.965	0.983	0.985	0.99	0.992	0.986	0.987	0.986	0.981	0.997	0.991	0.995	0.982	0.965	0.995		0.972	NaN	NaN	NaN	-0.089	0.077	0.977
	Cyanobacterium	0.985	0.99	0.993	0.999		0.999	1	0.979	0.998	0.995		0.978	0.998	0.993	NaN	0.98	0.998	0.983	0.988	0.08	0.998	0.986	0.994	0.989	0.992	0.966	0.986	0.988	0.989	0.993	0.988	0.989	0.987	0.984	0.996	0.989	0.998	0.984	0.962	0.997		0.974	NaN	NaN	NaN	-0.066	0.08	0.98
	Nostoc	0.933	0.943	0.957	0.975		0.982	0.979	1	0.988	0.959		0.919	0.974	0.951	NaN	0.922	0.968	0.932	0.961	0.255	0.97	0.936	0.954	0.94	0.95	0.904	0.933	0.938	0.948	0.952	0.939	0.941	0.938	0.929	0.967	0.95	0.964	0.93	0.997	0.982		0.911	NaN	NaN	NaN	0.036	0.255	0.926
	Oscillatoria	0.976	0.982	0.988	0.996		0.998	0.998	0.988	1	0.991		0.967	0.995	0.986	NaN	0.969	0.995	0.975	0.988	0.119	0.995	0.978	0.988	0.981	0.985	0.958	0.977	0.979	0.984	0.987	0.98	0.981	0.979	0.974	0.994	0.984	0.993	0.975	0.974	0.996		0.962	NaN	NaN	NaN	-0.059	0.119	0.97
	Pseudanabaena	0.995	0.997	0.998	0.995		0.994	0.995	0.959	0.991	1		0.99	0.991	0.997	NaN	0.991	0.997	0.995	0.992	-0.015	0.995	0.996	0.998	0.996	0.996	0.987	0.994	0.995	0.998	0.999	0.995	0.997	0.995	0.994	0.999	0.998	0.997	0.994	0.936	0.986		0.988	NaN	NaN	NaN	-0.15	-0.015	0.989
Proteobacteria	Acidithiobacillus	0.999	0.997	0.993	0.982		0.977	0.978	0.919	0.967	0.99		1	0.976	0.995	NaN	0.999	0.987	0.999	0.97	-0.125	0.985	0.999	0.994	0.998	0.996	0.991	0.999	0.998	0.994	0.995	0.997	0.998	0.998	0.999	0.987	0.993	0.987	0.999	0.889	0.968		0.999	NaN	NaN	NaN	-0.211	-0.125	0.996
	Acidobacterium	0.983	0.988	0.988	0.998		0.995	0.998	0.974	0.995	0.991		0.976	1	0.993	NaN	0.98	0.997	0.98	0.983	0.088	0.999	0.984	0.993	0.988	0.991	0.961	0.985	0.988	0.984	0.989	0.988	0.988	0.986	0.983	0.991	0.983	0.998	0.984	0.957	0.999		0.973	NaN	NaN	NaN	-0.071	0.088	0.981
	Agrobacterium	0.997	0.999	0.996	0.996		0.991	0.993	0.951	0.986	0.997		0.995	0.993	1	NaN	0.996	0.998	0.996	0.982	-0.026	0.997	0.998	1	0.999	1	0.983	0.998	0.999	0.996	0.999	0.999	0.999	0.999	0.998	0.995	0.995	0.998	0.998	0.927	0.988		0.993	NaN	NaN	NaN	-0.152	-0.026	0.995
	Azorhizobium	NaN	NaN	NaN	NaN		NaN	NaN	NaN	NaN	NaN		NaN	NaN	NaN	1	NaN	NaN	NaN	NaN	NaN	NaN	NaN	NaN	NaN	NaN	NaN	NaN	NaN	NaN	NaN	NaN	NaN	NaN	NaN	NaN	NaN	NaN	NaN	NaN	NaN		NaN	NaN	NaN	NaN	NaN	NaN	NaN
	Azotobacter	0.999	0.998	0.991	0.985		0.977	0.98	0.922	0.969	0.991		0.999	0.98	0.996	NaN	1	0.989	0.997	0.973	-0.108	0.987	0.999	0.995	0.998	0.996	0.99	0.999	0.999	0.993	0.995	0.998	0.998	0.998	0.999	0.987	0.992	0.99	0.999	0.891	0.972		0.999	NaN	NaN	NaN	-0.188	-0.108	0.996
	Bdellovibrio	0.992	0.995	0.996	0.999		0.997	0.998	0.968	0.995	0.997		0.987	0.997	0.998	NaN	0.989	1	0.991	0.987	0.031	1	0.993	0.999	0.995	0.997	0.976	0.993	0.995	0.994	0.997	0.995	0.995	0.994	0.992	0.997	0.993	1	0.992	0.948	0.995		0.984	NaN	NaN	NaN	-0.118	0.031	0.989
	Beijerinckia	0.999	0.998	0.996	0.986		0.983	0.983	0.932	0.975	0.995		0.999	0.98	0.996	NaN	0.997	0.991	1	0.98	-0.1	0.988	0.999	0.996	0.998	0.997	0.993	0.999	0.998	0.998	0.998	0.998	0.999	0.999	0.999	0.992	0.997	0.991	0.999	0.904	0.972		0.998	NaN	NaN	NaN	-0.215	-0.1	0.995
	Bradyrhizobium	0.978	0.981	0.985	0.986		0.986	0.988	0.961	0.988	0.992		0.97	0.983	0.982	NaN	0.973	0.987	0.98	1	0.034	0.985	0.979	0.985	0.982	0.98	0.979	0.978	0.98	0.987	0.985	0.98	0.982	0.978	0.977	0.99	0.985	0.988	0.977	0.944	0.979		0.969	NaN	NaN	NaN	-0.134	0.034	0.972
	Caulobacter	-0.091	-0.059	-0.03	0.06		0.077	0.08	0.255	0.119	-0.015		-0.125	0.088	-0.026	NaN	-0.108	0.031	-0.1	0.034	1	0.047	-0.084	-0.021	-0.065	-0.036	-0.161	-0.081	-0.065	-0.058	-0.038	-0.063	-0.063	-0.075	-0.093	0.011	-0.055	0.028	-0.091	0.322	0.128		-0.143	NaN	NaN	NaN	0.719	1	-0.095
	Desulfovibrio	0.99	0.993	0.994	0.999		0.996	0.998	0.97	0.995	0.995		0.985	0.999	0.997	NaN	0.987	1	0.988	0.985	0.047	1	0.991	0.998	0.993	0.996	0.971	0.992	0.993	0.991	0.995	0.994	0.994	0.992	0.99	0.995	0.99	0.999	0.99	0.951	0.996		0.982	NaN	NaN	NaN	-0.101	0.047	0.988
	Erwinia	1	1	0.997	0.989		0.985	0.986	0.936	0.978	0.996		0.999	0.984	0.998	NaN	0.999	0.993	0.999	0.979	-0.084	0.991	1	0.998	0.999	0.998	0.991	0.999	0.999	0.998	0.999	0.999	0.999	1	0.999	0.993	0.997	0.993	0.999	0.908	0.977		0.998	NaN	NaN	NaN	-0.184	-0.084	0.996
	Geobacter	0.997	0.999	0.997	0.996		0.993	0.994	0.954	0.988	0.998		0.994	0.993	1	NaN	0.995	0.999	0.996	0.985	-0.021	0.998	0.998	1	0.999	0.999	0.984	0.998	0.999	0.996	0.999	0.999	0.999	0.998	0.997	0.996	0.996	0.999	0.997	0.93	0.989		0.992	NaN	NaN	NaN	-0.146	-0.021	0.994
	Klebsiella	0.999	0.999	0.996	0.992		0.987	0.989	0.94	0.981	0.996		0.998	0.988	0.999	NaN	0.998	0.995	0.998	0.982	-0.065	0.993	0.999	0.999	1	0.999	0.99	1	1	0.997	0.999	1	1	0.999	0.999	0.993	0.996	0.996	1	0.914	0.981		0.997	NaN	NaN	NaN	-0.174	-0.065	0.997
	Mesorhizobium	0.998	0.999	0.998	0.995		0.991	0.992	0.95	0.985	0.996		0.996	0.991	1	NaN	0.996	0.997	0.997	0.98	-0.036	0.996	0.998	0.999	0.999	1	0.984	0.998	0.999	0.997	0.999	0.999	0.999	0.999	0.998	0.995	0.996	0.997	0.998	0.925	0.986		0.994	NaN	NaN	NaN	-0.163	-0.036	0.995
	Methylococcus	0.991	0.988	0.985	0.969		0.965	0.966	0.904	0.958	0.987		0.991	0.961	0.983	NaN	0.99	0.976	0.993	0.979	-0.161	0.971	0.991	0.984	0.99	0.984	1	0.99	0.988	0.991	0.987	0.988	0.989	0.989	0.991	0.981	0.989	0.977	0.991	0.874	0.95		0.993	NaN	NaN	NaN	-0.262	-0.161	0.987
	Myxococcus	0.999	0.999	0.994	0.989		0.983	0.986	0.933	0.977	0.994		0.999	0.985	0.998	NaN	0.999	0.993	0.999	0.978	-0.081	0.992	0.999	0.998	1	0.998	0.99	1	1	0.996	0.997	1	1	0.999	1	0.991	0.994	0.994	1	0.906	0.978		0.998	NaN	NaN	NaN	-0.188	-0.081	0.998
	Nitrobacter	0.999	0.999	0.995	0.991		0.985	0.988	0.938	0.979	0.995		0.998	0.988	0.999	NaN	0.999	0.995	0.998	0.98	-0.065	0.993	0.999	0.999	1	0.999	0.988	1	1	0.995	0.998	1	1	0.999	1	0.991	0.994	0.995	1	0.911	0.981		0.997	NaN	NaN	NaN	-0.179	-0.065	0.997
	Nitrosococcus	0.997	0.997	0.999	0.991		0.99	0.989	0.948	0.984	0.998		0.994	0.984	0.996	NaN	0.993	0.994	0.998	0.987	-0.058	0.991	0.998	0.996	0.997	0.997	0.991	0.996	0.995	1	0.999	0.995	0.997	0.997	0.995	0.997	1	0.993	0.995	0.923	0.978		0.992	NaN	NaN	NaN	-0.181	-0.058	0.991
	Nitrosomonas	0.998	0.999	0.999	0.995		0.992	0.993	0.952	0.987	0.999		0.995	0.989	0.999	NaN	0.995	0.997	0.998	0.985	-0.038	0.995	0.999	0.999	0.999	0.999	0.987	0.997	0.998	0.999	1	0.998	0.999	0.998	0.997	0.998	0.999	0.996	0.997	0.928	0.984		0.993	NaN	NaN	NaN	-0.157	-0.038	0.993
	Nitrosospira	0.999	0.999	0.995	0.992		0.986	0.988	0.939	0.98	0.995		0.997	0.988	0.999	NaN	0.998	0.995	0.998	0.98	-0.063	0.994	0.999	0.999	1	0.999	0.988	1	1	0.995	0.998	1	1	0.999	1	0.992	0.994	0.996	1	0.912	0.982		0.997	NaN	NaN	NaN	-0.177	-0.063	0.997
	Pseudomonas	0.999	0.999	0.996	0.992		0.987	0.989	0.941	0.981	0.997		0.998	0.988	0.999	NaN	0.998	0.995	0.999	0.982	-0.063	0.994	0.999	0.999	1	0.999	0.989	1	1	0.997	0.999	1	1	1	0.999	0.994	0.996	0.996	0.999	0.915	0.981		0.997	NaN	NaN	NaN	-0.18	-0.063	0.997
	Rhizobium	0.999	0.999	0.997	0.99		0.986	0.987	0.938	0.979	0.995		0.998	0.986	0.999	NaN	0.998	0.994	0.999	0.978	-0.075	0.992	1	0.998	0.999	0.999	0.989	0.999	0.999	0.997	0.998	0.999	1	1	0.999	0.993	0.996	0.994	0.999	0.911	0.979		0.997	NaN	NaN	NaN	-0.193	-0.075	0.997
	Rhodobacter	0.999	0.998	0.994	0.988		0.981	0.984	0.929	0.974	0.994		0.999	0.983	0.998	NaN	0.999	0.992	0.999	0.977	-0.093	0.99	0.999	0.997	0.999	0.998	0.991	1	1	0.995	0.997	1	0.999	0.999	1	0.99	0.994	0.993	1	0.901	0.975		0.999	NaN	NaN	NaN	-0.196	-0.093	0.998
	Rickettsia	0.992	0.995	0.999	0.996		0.997	0.996	0.967	0.994	0.999		0.987	0.991	0.995	NaN	0.987	0.997	0.992	0.99	0.011	0.995	0.993	0.996	0.993	0.995	0.981	0.991	0.991	0.997	0.998	0.992	0.994	0.993	0.99	1	0.998	0.996	0.99	0.946	0.988		0.983	NaN	NaN	NaN	-0.124	0.011	0.984
	Shewanella	0.996	0.997	0.999	0.99		0.991	0.989	0.95	0.984	0.998		0.993	0.983	0.995	NaN	0.992	0.993	0.997	0.985	-0.055	0.99	0.997	0.996	0.996	0.996	0.989	0.994	0.994	1	0.999	0.994	0.996	0.996	0.994	0.998	1	0.992	0.994	0.925	0.977		0.991	NaN	NaN	NaN	-0.179	-0.055	0.989
	Sinorhizobium	0.992	0.995	0.994	0.999		0.995	0.998	0.964	0.993	0.997		0.987	0.998	0.998	NaN	0.99	1	0.991	0.988	0.028	0.999	0.993	0.999	0.996	0.997	0.977	0.994	0.995	0.993	0.996	0.996	0.996	0.994	0.993	0.996	0.992	1	0.993	0.944	0.994		0.985	NaN	NaN	NaN	-0.109	0.028	0.989
	Sphingomonas	0.999	0.999	0.994	0.988		0.982	0.984	0.93	0.975	0.994		0.999	0.984	0.998	NaN	0.999	0.992	0.999	0.977	-0.091	0.99	0.999	0.997	1	0.998	0.991	1	1	0.995	0.997	1	0.999	0.999	1	0.99	0.994	0.993	1	0.902	0.976		0.999	NaN	NaN	NaN	-0.195	-0.091	0.998
	Variovorax	0.904	0.916	0.933	0.956		0.965	0.962	0.997	0.974	0.936		0.889	0.957	0.927	NaN	0.891	0.948	0.904	0.944	0.322	0.951	0.908	0.93	0.914	0.925	0.874	0.906	0.911	0.923	0.928	0.912	0.915	0.911	0.901	0.946	0.925	0.944	0.902	1	0.967		0.879	NaN	NaN	NaN	0.074	0.322	0.899
	Xanthomonas	0.975	0.982	0.983	0.997		0.995	0.997	0.982	0.996	0.986		0.968	0.999	0.988	NaN	0.972	0.995	0.972	0.979	0.128	0.996	0.977	0.989	0.981	0.986	0.95	0.978	0.981	0.978	0.984	0.982	0.981	0.979	0.975	0.988	0.977	0.994	0.976	0.967	1		0.963	NaN	NaN	NaN	-0.038	0.128	0.972
Actinobacterida	Frankia	0.998	0.996	0.989	0.979		0.972	0.974	0.911	0.962	0.988		0.999	0.973	0.993	NaN	0.999	0.984	0.998	0.969	-0.143	0.982	0.998	0.992	0.997	0.994	0.993	0.998	0.997	0.992	0.993	0.997	0.997	0.997	0.999	0.983	0.991	0.985	0.999	0.879	0.963		1	NaN	NaN	NaN	-0.232	-0.143	0.997
	Kocuria	NaN	NaN	NaN	NaN		NaN	NaN	NaN	NaN	NaN		NaN	NaN	NaN	NaN	NaN	NaN	NaN	NaN	NaN	NaN	NaN	NaN	NaN	NaN	NaN	NaN	NaN	NaN	NaN	NaN	NaN	NaN	NaN	NaN	NaN	NaN	NaN	NaN	NaN		NaN	1	NaN	NaN	NaN	NaN	NaN
	Microbacterium	NaN	NaN	NaN	NaN		NaN	NaN	NaN	NaN	NaN		NaN	NaN	NaN	NaN	NaN	NaN	NaN	NaN	NaN	NaN	NaN	NaN	NaN	NaN	NaN	NaN	NaN	NaN	NaN	NaN	NaN	NaN	NaN	NaN	NaN	NaN	NaN	NaN	NaN		NaN	NaN	1	NaN	NaN	NaN	NaN
	Micrococcus	NaN	NaN	NaN	NaN		NaN	NaN	NaN	NaN	NaN		NaN	NaN	NaN	NaN	NaN	NaN	NaN	NaN	NaN	NaN	NaN	NaN	NaN	NaN	NaN	NaN	NaN	NaN	NaN	NaN	NaN	NaN	NaN	NaN	NaN	NaN	NaN	NaN	NaN		NaN	NaN	NaN	1	NaN	NaN	NaN
	Nocardia	-0.181	-0.158	-0.157	-0.081		-0.089	-0.066	0.036	-0.059	-0.15		-0.211	-0.071	-0.152	NaN	-0.188	-0.118	-0.215	-0.134	0.719	-0.101	-0.184	-0.146	-0.174	-0.163	-0.262	-0.188	-0.179	-0.181	-0.157	-0.177	-0.18	-0.193	-0.196	-0.124	-0.179	-0.109	-0.195	0.074	-0.038		-0.232	NaN	NaN	NaN	1	0.719	-0.21
	Pseudonocardia	-0.091	-0.059	-0.03	0.06		0.077	0.08	0.255	0.119	-0.015		-0.125	0.088	-0.026	NaN	-0.108	0.031	-0.1	0.034	1	0.047	-0.084	-0.021	-0.065	-0.036	-0.161	-0.081	-0.065	-0.058	-0.038	-0.063	-0.063	-0.075	-0.093	0.011	-0.055	0.028	-0.091	0.322	0.128		-0.143	NaN	NaN	NaN	0.719	1	-0.095
	Streptomyces	0.996	0.995	0.989	0.985		0.977	0.98	0.926	0.97	0.989		0.996	0.981	0.995	NaN	0.996	0.989	0.995	0.972	-0.095	0.988	0.996	0.994	0.997	0.995	0.987	0.998	0.997	0.991	0.993	0.997	0.997	0.997	0.998	0.984	0.989	0.989	0.998	0.899	0.972		0.997	NaN	NaN	NaN	-0.21	-0.095	1
	AMF	0.995	0.998	0.997	0.998		0.995	0.997	0.961	0.991	0.997		0.991	0.996	0.999	NaN	0.993	0.999	0.994	0.985	0.006	0.999	0.996	0.999	0.997	0.999	0.979	0.996	0.997	0.995	0.998	0.997	0.997	0.996	0.995	0.997	0.995	0.999	0.995	0.938	0.992		0.988	NaN	NaN	NaN	-0.117	0.006	0.991
7 Dikarya	Aspergillus	0.989	0.993	0.996	0.998		0.999	0.998	0.973	0.996	0.997		0.984	0.996	0.995	NaN	0.985	0.999	0.989	0.986	0.042	0.998	0.991	0.996	0.992	0.996	0.972	0.99	0.991	0.993	0.996	0.992	0.993	0.992	0.988	0.998	0.993	0.997	0.988	0.953	0.994		0.98	NaN	NaN	NaN	-0.12	0.042	0.984
	Cenococcum	0.984	0.987	0.994	0.99		0.994	0.989	0.967	0.987	0.989		0.98	0.984	0.988	NaN	0.977	0.991	0.986	0.971	0.017	0.989	0.986	0.989	0.985	0.991	0.964	0.983	0.984	0.99	0.991	0.984	0.986	0.988	0.982	0.992	0.992	0.987	0.982	0.946	0.982		0.975	NaN	NaN	NaN	-0.16	0.017	0.979
	Mycosphaerella	0.92	0.931	0.942	0.967		0.973	0.971	0.994	0.981	0.948		0.906	0.973	0.943	NaN	0.911	0.961	0.919	0.952	0.29	0.964	0.923	0.945	0.929	0.94	0.889	0.924	0.929	0.932	0.939	0.931	0.932	0.928	0.919	0.954	0.933	0.958	0.92	0.992	0.98		0.899	NaN	NaN	NaN	0.028	0.29	0.918
	Oidiodendron	0.989	0.992	0.997	0.994		0.997	0.994	0.969	0.993	0.998		0.984	0.989	0.993	NaN	0.983	0.996	0.991	0.991	0.012	0.993	0.991	0.994	0.991	0.993	0.98	0.988	0.989	0.996	0.995	0.99	0.992	0.991	0.987	0.998	0.996	0.993	0.987	0.948	0.986		0.981	NaN	NaN	NaN	-0.155	0.012	0.984
	Cryptococcus	0.99	0.994	0.995	0.999		0.997	0.998	0.971	0.995	0.995		0.985	0.998	0.997	NaN	0.986	0.999	0.989	0.984	0.047	1	0.991	0.997	0.993	0.997	0.971	0.991	0.993	0.992	0.996	0.993	0.994	0.993	0.99	0.996	0.991	0.999	0.99	0.952	0.996		0.981	NaN	NaN	NaN	-0.105	0.047	0.986
	Scleroderma	0.988	0.99	0.991	0.993		0.991	0.993	0.962	0.991	0.997		0.98	0.991	0.991	NaN	0.984	0.994	0.987	0.998	0.022	0.993	0.988	0.993	0.991	0.989	0.982	0.988	0.989	0.991	0.992	0.99	0.991	0.988	0.987	0.994	0.99	0.995	0.987	0.942	0.987		0.98	NaN	NaN	NaN	-0.127	0.022	0.983
	Sebacina	0.996	0.998	0.997	0.996		0.994	0.995	0.956	0.989	0.998		0.993	0.994	0.999	NaN	0.994	0.998	0.996	0.986	-0.015	0.997	0.997	0.999	0.998	0.999	0.983	0.997	0.998	0.996	0.999	0.998	0.998	0.998	0.996	0.997	0.996	0.998	0.996	0.932	0.989		0.991	NaN	NaN	NaN	-0.149	-0.015	0.992
Phanerochaete	Phanerochaete	-0.278	-0.252	-0.199	-0.158		-0.109	-0.131	0.056	-0.078	-0.191		-0.309	-0.14	-0.233	NaN	-0.307	-0.176	-0.269	-0.133	0.809	-0.171	-0.268	-0.223	-0.263	-0.231	-0.308	-0.28	-0.267	-0.224	-0.222	-0.264	-0.255	-0.26	-0.289	-0.162	-0.213	-0.188	-0.287	0.112	-0.105		-0.328	NaN	NaN	NaN	0.418	0.809	-0.306
