# Supplementary material for: SeSaMe PS Function: Functional Analysis of the Whole Metagenome Sequencing Data of the Arbuscular Mycorrhizal Fungi
Source: Genomics Proteomics Bioinformatics. 2020 Dec 18;18(5):613–23. doi: 10.1016/j.gpb.2018.07.011 (PMC8377382; doi:10.1016/j.gpb.2018.07.011)
Supplement: Supplementary Table S4 [file mmc4.xls]

## Sheet: Sheet1
Table S4 The mean and the standard deviation of the correlations of 9 FSs
Based on three codon usage
	Acidobacteriales	Actinobacteridae	Nostocales	Oscillatoriophycideae	Bacilli	Clostridia	Alphaproteobacteria	Betaproteobacteria	Deltaproteobacteria	Gammaproteobacteria	AMF	Agaricomycotina	Pezizomycotina
Acidobacteriales	1.0(0.0)	0.521(0.454)	0.432(0.379)	0.494(0.331)	0.392(0.439)	0.488(0.438)	0.611(0.453)	0.62(0.436)	0.522(0.5)	0.547(0.423)	0.442(0.447)	0.556(0.476)	0.661(0.444)
Actinobacteridae	0.521(0.454)	0.647(0.27)	0.242(0.388)	0.265(0.281)	0.198(0.414)	0.312(0.279)	0.534(0.279)	0.481(0.247)	0.432(0.297)	0.436(0.273)	0.234(0.358)	0.454(0.341)	0.497(0.356)
Nostocales	0.432(0.379)	0.242(0.388)	0.985(0.0118)	0.775(0.211)	0.689(0.496)	0.701(0.242)	0.363(0.288)	0.509(0.289)	0.424(0.375)	0.466(0.297)	0.669(0.338)	0.415(0.227)	0.535(0.23)
Oscillatoriophycideae	0.494(0.331)	0.265(0.281)	0.775(0.211)	0.772(0.222)	0.658(0.291)	0.691(0.188)	0.418(0.275)	0.578(0.242)	0.534(0.293)	0.539(0.248)	0.627(0.194)	0.484(0.163)	0.558(0.167)
Bacilli	0.392(0.439)	0.198(0.414)	0.689(0.496)	0.658(0.291)	0.931(0.0395)	0.681(0.258)	0.42(0.319)	0.51(0.313)	0.539(0.274)	0.538(0.272)	0.824(0.1)	0.507(0.302)	0.543(0.349)
Clostridia	0.488(0.438)	0.312(0.279)	0.701(0.242)	0.691(0.188)	0.681(0.258)	0.85(0.152)	0.467(0.283)	0.622(0.256)	0.537(0.279)	0.561(0.229)	0.726(0.204)	0.501(0.209)	0.566(0.217)
Alphaproteobacteria	0.611(0.453)	0.534(0.279)	0.363(0.288)	0.418(0.275)	0.42(0.319)	0.467(0.283)	0.688(0.17)	0.589(0.254)	0.604(0.238)	0.59(0.218)	0.421(0.332)	0.63(0.184)	0.686(0.19)
Betaproteobacteria	0.62(0.436)	0.481(0.247)	0.509(0.289)	0.578(0.242)	0.51(0.313)	0.622(0.256)	0.589(0.254)	0.72(0.224)	0.62(0.25)	0.646(0.2)	0.52(0.332)	0.604(0.248)	0.638(0.268)
Deltaproteobacteria	0.522(0.5)	0.432(0.297)	0.424(0.375)	0.534(0.293)	0.539(0.274)	0.537(0.279)	0.604(0.238)	0.62(0.25)	0.722(0.222)	0.656(0.202)	0.469(0.323)	0.628(0.204)	0.65(0.271)
Gammaproteobacteria	0.547(0.423)	0.436(0.273)	0.466(0.297)	0.539(0.248)	0.538(0.272)	0.561(0.229)	0.59(0.218)	0.646(0.2)	0.656(0.202)	0.676(0.19)	0.466(0.325)	0.614(0.215)	0.643(0.233)
AMF	0.442(0.447)	0.234(0.358)	0.669(0.338)	0.627(0.194)	0.824(0.1)	0.726(0.204)	0.421(0.332)	0.52(0.332)	0.469(0.323)	0.466(0.325)	1.0(0.0)	0.472(0.352)	0.547(0.341)
Agaricomycotina	0.556(0.476)	0.454(0.341)	0.415(0.227)	0.484(0.163)	0.507(0.302)	0.501(0.209)	0.63(0.184)	0.604(0.248)	0.628(0.204)	0.614(0.215)	0.472(0.352)	0.772(0.221)	0.785(0.203)
Pezizomycotina	0.661(0.444)	0.497(0.356)	0.535(0.23)	0.558(0.167)	0.543(0.349)	0.566(0.217)	0.686(0.19)	0.638(0.268)	0.65(0.271)	0.643(0.233)	0.547(0.341)	0.785(0.203)	0.882(0.121)
Based on trimer usage bias
	Acidobacteriales	Actinobacteridae	Nostocales	Oscillatoriophycideae	Bacilli	Clostridia	Alphaproteobacteria	Betaproteobacteria	Deltaproteobacteria	Gammaproteobacteria	AMF	Agaricomycotina	Pezizomycotina
Acidobacteriales	1.0(0.0)	0.389(0.434)	0.48(0.58)	0.59(0.387)	0.54(0.417)	0.493(0.425)	0.643(0.349)	0.633(0.387)	0.642(0.473)	0.655(0.372)	0.447(0.59)	0.597(0.379)	0.595(0.451)
Actinobacteridae	0.389(0.434)	0.555(0.291)	0.233(0.372)	0.227(0.348)	0.229(0.393)	0.209(0.342)	0.432(0.316)	0.346(0.311)	0.342(0.35)	0.337(0.337)	0.287(0.338)	0.366(0.34)	0.401(0.344)
Nostocales	0.48(0.58)	0.233(0.372)	0.991(0.00658)	0.797(0.345)	0.721(0.569)	0.762(0.312)	0.376(0.478)	0.526(0.488)	0.617(0.434)	0.59(0.464)	0.904(0.072)	0.515(0.456)	0.627(0.348)
Oscillatoriophycideae	0.59(0.387)	0.227(0.348)	0.797(0.345)	0.816(0.263)	0.747(0.305)	0.751(0.27)	0.463(0.312)	0.618(0.269)	0.653(0.341)	0.642(0.299)	0.741(0.308)	0.568(0.271)	0.605(0.328)
Bacilli	0.54(0.417)	0.229(0.393)	0.721(0.569)	0.747(0.305)	0.93(0.0938)	0.748(0.325)	0.525(0.284)	0.616(0.242)	0.719(0.223)	0.685(0.222)	0.718(0.58)	0.679(0.168)	0.698(0.306)
Clostridia	0.493(0.425)	0.209(0.342)	0.762(0.312)	0.751(0.27)	0.748(0.325)	0.811(0.298)	0.419(0.301)	0.564(0.275)	0.63(0.321)	0.596(0.297)	0.758(0.299)	0.518(0.26)	0.569(0.314)
Alphaproteobacteria	0.643(0.349)	0.432(0.316)	0.376(0.478)	0.463(0.312)	0.525(0.284)	0.419(0.301)	0.642(0.179)	0.549(0.283)	0.618(0.244)	0.596(0.226)	0.408(0.452)	0.593(0.175)	0.605(0.281)
Betaproteobacteria	0.633(0.387)	0.346(0.311)	0.526(0.488)	0.618(0.269)	0.616(0.242)	0.564(0.275)	0.549(0.283)	0.686(0.247)	0.616(0.317)	0.624(0.273)	0.531(0.453)	0.568(0.251)	0.567(0.352)
Deltaproteobacteria	0.642(0.473)	0.342(0.35)	0.617(0.434)	0.653(0.341)	0.719(0.223)	0.63(0.321)	0.618(0.244)	0.616(0.317)	0.8(0.21)	0.718(0.241)	0.608(0.46)	0.669(0.222)	0.704(0.306)
Gammaproteobacteria	0.655(0.372)	0.337(0.337)	0.59(0.464)	0.642(0.299)	0.685(0.222)	0.596(0.297)	0.596(0.226)	0.624(0.273)	0.718(0.241)	0.699(0.244)	0.563(0.462)	0.628(0.22)	0.646(0.314)
AMF	0.447(0.59)	0.287(0.338)	0.904(0.072)	0.741(0.308)	0.718(0.58)	0.758(0.299)	0.408(0.452)	0.531(0.453)	0.608(0.46)	0.563(0.462)	1.0(0.0)	0.571(0.422)	0.693(0.294)
Agaricomycotina	0.597(0.379)	0.366(0.34)	0.515(0.456)	0.568(0.271)	0.679(0.168)	0.518(0.26)	0.593(0.175)	0.568(0.251)	0.669(0.222)	0.628(0.22)	0.571(0.422)	0.785(0.231)	0.785(0.306)
Pezizomycotina	0.595(0.451)	0.401(0.344)	0.627(0.348)	0.605(0.328)	0.698(0.306)	0.569(0.314)	0.605(0.281)	0.567(0.352)	0.704(0.306)	0.646(0.314)	0.693(0.294)	0.785(0.306)	0.85(0.321)
Note: NaNs (Not A Numbers) were excluded from calculation.
